# Supplementary material for: The accumulation of modular serine protease mediated by a novel circRNA sponging miRNA increases Aedes aegypti immunity to fungus
Source: BMC Biol. 2024 Jan 17;22:7. doi: 10.1186/s12915-024-01811-6 (PMC10795361; doi:10.1186/s12915-024-01811-6)
Supplement: Supplementary file 1 — Additional file 1: Table S1. Analysis of differentially expressed mRNAs response to B. bassiana infection in Ae. aegypti. [file 12915_2024_1811_MOESM1_ESM.xlsx]

## Sheet: Table S5
Table S1. Analysis of differentially expressed mRNAs response to B. bassiana infection in Ae. aegypti.
geneID	PBS1	PBS2	PBS3	Bb1	Bb2	Bb3
AAEL014300	12.7689	13.439	11.325	11.862	15.3487	11.2967
AAEL005270	115.864	122.805	119.685	98.4093	97.5459	88.8671
AAEL003457	29.8453	29.8341	31.1584	42.1018	41.1391	37.3863
AAEL017424	27.7916	27.9974	27.9402	25.2221	25.959	26.0345
Novel01097	4.03507	5.60834	4.14297	3.45964	5.16222	4.74693
Novel01660	1.37688	1.14442	0.841488	0.972961	1.37259	1.15699
AAEL014438	1.25773	0.97569	1.25549	1.32722	0.914237	0.575405
AAEL002576	21.6852	22.0704	22.4278	13.8453	14.5878	16.0709
AAEL010541	0.838616	0.674363	0.682533	0.607055	0.731504	0.58151
AAEL000277	9.78941	9.06127	9.83545	13.6832	13.7466	13.7412
AAEL005892	5.14012	4.98435	4.89731	5.12952	4.69897	5.0171
AAEL009871	21.956	21.59	21.7655	20.3039	19.4964	23.5341
Novel00817	8.50493	8.24719	8.10598	9.79848	10.5176	9.3932
AAEL000067	0.118277	0.0417065	0.0919999	0.117011	0.093791	0.0948703
AAEL003390	11.5646	9.09109	10.1351	8.94164	8.52053	8.25535
AAEL006099	0	0	0	0	0	0
AAEL010649	0.0796369	0.0386118	0	0.0787847	0	0.19518
AAEL014710	0	0.0831736	0.0489258	0	0.0249392	0.0280291
AAEL017482	1.62995	2.37084	1.72003	1.39751	1.42177	1.81098
AAEL018434	0	0	0	0	0	0
AAEL001853	12.4199	12.5934	12.3781	12.3281	12.0159	12.8267
AAEL006934	31.1424	30.4747	30.7135	30.9217	29.7223	27.7396
AAEL007691	13.6626	12.4017	13.5663	12.3068	10.8003	12.2335
AAEL018380	0	0	0	0	0	0
AAEL002886	136.669	136.483	136.055	124.003	118.947	129.924
AAEL009899	129.678	132.066	131.29	139.559	139.014	143.784
AAEL016944	0	0	0	0	0	0
AAEL006109	0.143477	0.371012	0.327365	1.37211	1.58526	1.68789
AAEL007126	17.7671	16.2152	17.4933	15.6706	15.3838	16.2653
AAEL014984	0.0649956	0	0	0	0	0
AAEL013296	0.237933	0.299939	0.223938	0.494312	0.373578	0.443188
Novel00893	0	1.21523	0.8042	1.8597	0.819857	1.84287
AAEL001786	2.4915	4.61235	3.10075	5.82597	7.90281	6.66146
AAEL013405	0.942729	0.45708	1.0486	1.11917	1.39794	1.29388
AAEL016711	0	0	0	0	0	0
Novel01546	0.391432	0.632617	0.446555	0	0.569061	0.639566
AAEL000410	68.9444	70.7132	75.358	69.6085	72.1662	67.1086
AAEL017394	0.0457755	0.0443884	0	0	0.0399289	0
AAEL012367	4.6508	3.78506	3.76612	4.64211	3.5859	4.15231
AAEL011059	6.03466	5.60669	5.21743	5.46997	4.98829	4.33638
AAEL009919	10.2575	9.9667	10.0859	7.93813	7.64854	7.76494
Novel00964	2.53335	2.75739	2.78689	2.99214	2.59311	2.78768
AAEL010268	2.63843	3.06439	3.00998	2.97887	2.6395	2.4989
Novel01970	1.09675	1.00095	1.104	1.27649	1.40687	1.70767
AAEL004568	1.88846	1.40035	2.51875	2.0331	1.25967	2.28696
AAEL000631	0.0636514	0.123445	0.217845	0.251881	0.194325	0.156001
AAEL013889	10.1343	10.9699	9.0072	11.114	12.883	12.0146
AAEL017129	0.0416241	0	0	0	0	0
AAEL009716	0.20599	0.199748	0.0587495	0.203786	0.35936	0.067314
AAEL012961	6.9439	6.53773	7.15031	5.39183	6.23307	6.25334
AAEL005472	5.95105	5.181	5.42632	5.1783	5.24779	5.42954
AAEL018499	0	0	0	0	0	0
AAEL011165	2.37825	3.0749	2.14792	2.09138	3.34223	2.46104
Novel01366	6.50317	6.54447	6.60632	7.10788	7.40259	7.04905
AAEL009058	6.78646	6.227	7.55485	4.90904	6.9381	5.3654
AAEL014271	0.651447	0.930934	0.645398	2.47614	2.06361	2.01677
AAEL007244	5.16943	5.60251	5.75647	5.73457	6.01775	5.869
AAEL017303	1.28094	2.0065	2.19199	1.94959	1.28923	1.35236
AAEL011019	35.0193	36.7761	36.2308	36.3271	35.1723	35.1976
AAEL015603	11.4322	11.6946	12.2662	4.37385	4.9518	4.5651
AAEL010751	29.6148	28.2232	26.8894	30.3623	32.6485	32.5301
AAEL014657	36.7962	36.8072	33.9937	36.1	36.8949	35.0544
AAEL004715	5.4461	5.84689	5.93567	9.04384	8.42648	8.64421
Novel00946	0.0665667	0.322747	0.341734	0.526835	0.406452	0.652586
AAEL014493	6.27504	6.45218	6.77341	6.47019	6.68502	6.88201
AAEL001991	0	0.167445	0.147746	0	0	0
AAEL011913	0	0	0	0	0	0
AAEL008375	19.1005	19.257	19.955	17.0105	16.7503	19.0868
AAEL003425	6.79255	7.20058	7.30504	7.56619	6.67119	7.51451
AAEL004880	1.97043	2.58584	2.36031	2.27423	2.41772	2.45971
AAEL002687	22.3374	21.6422	20.901	24.2784	23.6244	23.2278
AAEL013090	4.10874	4.2364	3.51551	2.88136	3.17566	1.93752
AAEL008995	0	0	0	0	0	0
AAEL006747	14.0018	13.7083	13.634	13.096	12.7232	14.6521
AAEL009084	22.7989	20.8251	20.329	19.0587	18.7487	21.3204
Novel01733	2.92398	2.87833	2.88087	4.03223	4.09628	3.99575
AAEL017386	12.8804	12.2912	13.2669	13.1889	12.5591	11.8632
AAEL002369	21.6891	21.0925	22.0036	21.3951	20.9591	21.7901
AAEL008004	30.0698	34.1155	33.3438	30.0455	29.9537	32.132
AAEL007893	17.3499	17.2195	18.9921	17.9261	19.599	16.7425
AAEL001939	33.2677	33.2348	34.0421	34.3508	31.7834	32.746
AAEL017738	0	0	0	0	0	0
AAEL003730	22.5104	24.188	24.9863	23.9247	21.0946	23.1118
AAEL004563	45.8179	47.2989	44.4889	41.9819	42.2917	44.1205
AAEL006036	13.8613	14.1606	13.9981	15.7989	13.93	14.3162
AAEL001864	93.545	92.9991	91.9259	94.961	99.9645	87.8095
AAEL002888	27.0911	28.5522	27.7687	22.6051	23.8458	25.9685
AAEL010694	11.0117	10.9843	10.7189	12.5186	11.6989	13.1071
AAEL007306	123.401	123.329	122.37	134.842	132.839	136.44
AAEL002216	46.1446	44.9929	40.5702	37.9585	36.0356	42.6375
AAEL018234	1.92327	1.76195	1.92742	2.21805	1.93714	1.82297
AAEL012979	1.28182	1.12998	1.34601	1.21046	1.42303	1.71358
AAEL009434	0.125471	0.121669	0.161033	0	0.218891	0
AAEL013595	0	0	0	0	0	0
AAEL000138	127.261	131.949	126.607	133.807	128.2	121.287
Novel00074	0.572445	0.333058	0.293876	0.962742	0.748994	0.841793
AAEL010171	31.3585	27.8256	28.9627	25.6683	22.8568	25.0992
AAEL011319	37.7164	40.4642	42.2267	67.0042	75.7379	56.6428
AAEL017967	0	0	0	0	0	0
AAEL007566	14.8647	15.0435	15.2925	14.9391	15.7446	15.2087
Novel00575	0.574961	0.139384	0.36896	0.426606	0.626906	1.12732
AAEL007202	11.2829	9.79678	10.7422	10.7061	9.80959	10.8442
AAEL016552	0	0	0	0	0	0
AAEL005541	6.30741	6.15996	5.83361	4.67993	5.3446	4.28425
AAEL017786	0.0114639	0	0	0	0	0.0112387
Novel01108	14.7026	16.2217	14.899	13.2993	14.9263	13.8768
AAEL000613	0.2265	0.263563	0.155038	0.537782	0.513683	0.666146
AAEL012523	21.1655	19.8749	18.9908	17.8822	16.4856	16.6602
AAEL000223	2.65151	2.52025	2.44838	1.35053	1.80906	0.875048
AAEL004281	0.452347	0.10966	0.225771	0.0372922	0.0657618	0.110864
AAEL008510	2.20697	1.43543	1.42776	1.81059	1.64337	1.76782
AAEL013044	4.22419	4.13674	4.36578	4.13761	3.97652	4.10018
AAEL014212	35.2607	37.0436	36.9357	36.351	37.3775	37.1779
AAEL015437	9.47044	9.6723	8.93494	9.86782	9.76851	9.14312
AAEL018070	0	0	0	0	0	0
AAEL002656	5.82594	6.73582	6.51856	6.2439	6.74319	5.93112
AAEL002426	14.1872	14.7495	15.5229	12.6338	13.5423	13.3297
AAEL001016	29.1497	29.7873	30.6888	26.1735	26.3558	26.2269
AAEL001185	18.0658	18.8996	16.2898	14.298	12.9098	17.5405
AAEL003255	2.75163	2.62901	2.04274	1.96157	2.2237	2.34053
AAEL008065	8.06014	12.3302	12.0687	12.1671	13.5765	9.60471
AAEL016722	0	0	0	0	0	0
AAEL016735	0	0	0	0	0	0
AAEL005210	0.0380797	0.0738514	0.0651632	0	0.033216	0.0186657
AAEL011637	17.6927	18.473	18.6038	17.1951	17.6653	15.905
AAEL001538	1.41921	0.82572	1.2143	0.982814	0.412647	0.649281
AAEL003011	30.8409	26.4153	28.0308	31.4606	30.6701	32.2347
AAEL012379	0.41198	0.53266	0.234998	1.08686	0.35936	0.134628
AAEL012799	0.202796	0.294976	0.347032	0	0	0
AAEL011041	0	0	0	0.0650271	0	0
AAEL015541	30.7476	32.3925	27.1743	30.7315	25.7718	33.4926
AAEL008018	1.18186	0.495589	0.792581	0.72681	0.752287	0.908122
AAEL012727	9.26712	9.41054	9.0351	10.2894	11.3793	10.6057
AAEL011660	103.936	99.872	116.354	127.772	138.355	105.359
AAEL015290	1.59727	2.00934	2.17926	2.00725	1.43092	2.24302
AAEL001901	1.13552	0.79861	0.939544	0.938201	1.13199	1.01534
AAEL013285	20.8907	21.3513	20.3169	20.6967	21.94	22.2708
AAEL002097	14.2591	13.4391	13.0561	12.4669	14.8058	14.8473
AAEL013120	1.3057	0.54263	0.797988	1.1072	0.732172	0.914318
Novel01814	10.3328	12.0236	13.1006	16.4485	17.1248	14.4579
Novel01777	3.20597	3.73058	1.8653	3.67913	4.25067	5.15447
AAEL002304	10.2362	10.2854	10.6612	12.4679	12.5351	12.7464
AAEL006612	1.82051	1.34166	1.05921	1.44082	1.30215	1.60626
AAEL010095	24.9601	26.6306	25.6102	26.0648	26.8758	24.9006
AAEL000225	0	0.017429	0	0	0.015678	0
AAEL001696	0.541256	0.466537	0.463108	0.178488	0.209833	0.117915
AAEL007271	58.991	59.6751	58.5908	58.6441	62.5735	60.4621
AAEL008011	0.122628	0.0396374	0.0349743	0	0.106966	0.0400728
AAEL001235	4.59912	4.91073	4.75305	5.3423	5.25127	5.64859
Novel01441	0.352927	0.470569	0.301971	0.261863	0.461775	0.432489
AAEL008208	0	0	0.0347032	0	0.0353789	0.0795244
AAEL001746	27.0361	25.7085	26.1822	28.5409	27.8532	28.8582
AAEL005720	1.38295	1.27301	1.51768	1.48712	1.38988	1.6505
AAEL016938	0	0	0	0	0	0
AAEL017324	0.0901317	0.0874004	0.0385591	0.0445836	0.11793	0.0883604
Novel01356	3.74635	2.91614	3.11822	3.65583	3.31231	3.49783
AAEL007817	7.43803	7.14192	7.22202	9.30626	9.25496	9.31142
AAEL017639	0.484458	0	0	0.479274	0	0
AAEL008159	7.63433	8.36026	6.98255	8.7897	8.72589	8.12949
AAEL008260	66.239	64.35	64.017	62.9765	62.236	63.7404
AAEL000672	78.7786	79.212	78.612	73.0967	71.5933	72.2719
AAEL008163	2.43996	2.45496	2.433	2.30495	2.89643	1.83447
AAEL016140	0	0	0	0	0	0
AAEL016136	0	0	0	0	0	0
AAEL009951	30.6758	31.2914	30.6022	30.8292	30.3872	32.72
Novel01196	0.165724	0.321404	0.202566	0.234215	0.227161	0.208886
Novel00206	10.1044	10.2009	12.08	11.9134	13.0396	11.3306
AAEL016558	0	0	0	0	0	0
AAEL004566	18.25	16.6265	18.1965	16.3438	19.6099	17.5306
AAEL015630	0	0	0	0	0	0
AAEL010654	0.131066	0.152513	0.313998	0.311192	0.228651	0.231282
AAEL017017	0	0	0	0	0	0
Novel01287	0.453392	0.791375	0.77586	2.87066	1.58193	1.51124
AAEL004364	16.1771	16.153	15.8662	15.0712	15.4978	14.953
AAEL013076	15.4019	13.6981	13.3868	13.0471	11.651	14.3452
AAEL012017	0.335394	1.30092	2.29575	2.65444	0.877668	1.97282
AAEL014072	28.6595	27.2471	28.4485	27.9492	25.9776	28.2963
AAEL003477	11.9772	11.9963	13.9335	12.4207	10.9744	12.0508
AAEL003075	13.0005	13.6908	12.6479	12.6669	12.519	13.1546
AAEL011925	51.7159	46.7819	51.3302	46.0103	41.2016	46.5834
AAEL012133	18.8961	21.2125	19.2059	18.4113	21.3242	19.8851
AAEL011983	8.73941	9.03211	8.40245	7.92919	8.43564	8.79313
AAEL006777	1.04793	1.66942	1.85729	1.55507	1.82816	1.39424
AAEL013181	61.0179	59.0306	59.1203	54.2532	55.5872	65.0366
AAEL017748	0	0	0	0.530888	0	0
AAEL014706	15.1778	13.6698	13.8779	14.7231	14.3651	14.5136
AAEL007472	0.59355	0.719454	0.533244	0.792718	0.724835	0.523697
Novel01632	9.59793	9.05998	10.3924	19.8307	19.5595	17.1533
AAEL008078	40.5387	40.2447	38.9581	41.0582	42.0854	41.9535
Novel02472	4.1027	4.39961	4.4602	4.67955	4.37862	4.63721
AAEL003279	12.2051	12.9669	12.1903	52.5312	51.8738	54.2488
AAEL015306	6.15547	6.30054	7.0223	8.79608	5.96585	8.046
AAEL007292	31.8501	32.4468	30.23	31.098	32.7221	33.5673
AAEL009243	0.0692999	0	0.0395295	0.0685583	0	0.045292
AAEL012426	14.5728	16.8893	15.8337	15.8064	14.5493	16.2486
Novel02224	1.68955	1.32125	1.02591	1.02445	0.903266	0.534304
AAEL014813	0.182687	0.248011	0.15631	0.0722927	0.0956118	0.0358193
AAEL000003	31.1979	30.4464	30.0943	26.1899	24.6183	29.6535
Novel01961	9.17058	7.78109	10.4387	9.31546	7.92785	9.55226
AAEL003813	9.9272	9.27525	9.65566	8.62692	9.23829	7.77977
AAEL016246	0	0	0	0	0	0
AAEL016553	0	0	0	0	0	0
AAEL011292	1.55686	1.3659	1.07834	1.90691	1.63284	1.94416
AAEL015633	17.8461	14.9782	16.6575	16.2842	16.3332	16.0043
AAEL017819	0	0	0	0	0	0
AAEL010563	3.41543	3.13576	2.64251	3.01942	3.26444	3.24145
AAEL006178	4.19939	4.19051	4.14665	4.81868	4.44035	5.0623
AAEL007792	3.93415	3.84088	4.48816	4.52748	4.01527	4.27662
AAEL008651	10.3398	10.6299	11.5502	10.1818	10.7312	9.94892
AAEL006445	7.7348	8.69037	8.17708	8.46137	9.27695	9.29621
AAEL013692	23.6094	22.2477	22.8234	19.6649	20.1953	21.5402
AAEL003121	0.183907	0.13375	0.236031	0.216052	0.240626	0.180293
Novel01852	0.758771	0.899283	0.894477	1.13432	1.45609	0.80998
AAEL010515	4.03436	3.76631	4.22372	4.06556	3.56279	4.71662
AAEL001969	88.2524	89.1413	84.6932	75.1898	74.182	79.3701
AAEL010949	25.8423	25.9854	25.698	20.8936	18.6536	25.5946
AAEL007805	36.8698	36.6426	37.6986	42.3779	41.9022	39.8947
AAEL018539	0	0	0	0	0	0
Novel00289	0.631647	0.816675	0.990822	1.35392	1.37743	1.13526
AAEL014867	11.6598	10.2449	11.6861	9.38618	10.5192	10.2041
AAEL001642	40.5069	40.5524	41.5045	45.5774	45.4206	41.7945
AAEL008107	24.1966	24.6909	24.652	26.1907	26.4998	25.6825
AAEL017964	0.0267629	0	0	0.0264765	0.0233446	0
AAEL010494	5.0334	5.15319	4.73179	4.50937	5.14425	4.59564
AAEL010657	0.136254	0.26425	0.233162	0.269591	0.831956	0.400728
AAEL003359	23.2611	23.8841	23.3547	21.5393	22.9677	23.0202
AAEL013549	4.50116	5.83131	4.68314	5.77107	4.46022	5.40115
AAEL009054	0.0335179	0	0	0	0.0584737	0.0328592
AAEL001700	48.4298	49.7575	45.2604	42.2078	47.6503	49.4563
AAEL010648	18.4312	17.3923	16.706	18.7444	16.5632	19.6068
AAEL017732	0	0	0	0	0	0
AAEL008641	7.8605	8.62272	8.49105	8.26241	8.99918	8.71744
AAEL005295	3.80593	3.69059	3.73631	2.29875	2.79563	2.47433
AAEL008655	0.208245	0.353384	0.178178	0.154512	0.408705	0.204152
AAEL008911	3.79914	3.52243	4.02049	2.86831	3.54645	4.60659
AAEL018493	0	0	0	0	0	0
AAEL007283	11.2836	12.3249	11.2348	14.727	14.8035	14.1455
AAEL011151	45.7813	48.8862	48.4977	45.8305	43.7371	51.8275
AAEL013852	10.5819	9.38018	9.78567	9.25257	10.7221	11.1074
AAEL015163	0.156183	0	0.0668166	0	0.0681175	0.0765571
AAEL014244	0.304904	0.0591328	0.13044	0.211148	0.13298	0.149456
AAEL016545	0	0	0	0	0	0
AAEL009476	6.57821	6.37886	6.37672	5.41691	5.40633	5.25607
AAEL004039	18.0023	17.6538	18.8908	18.8267	17.3713	16.5938
AAEL014322	0.938884	0.703516	0.511207	0.844397	0.744514	0.878595
Novel01124	6.95302	8.13291	6.95304	7.99638	7.24003	7.02939
AAEL016045	0	0	0	0	0	0
AAEL010957	0	0	0	0	0	0
AAEL011656	5004.21	4858.38	4826.56	4749.95	4804.96	4857.64
AAEL006009	5.89368	5.59844	7.46119	6.18759	5.08846	6.8391
AAEL017727	0	0	0	0	0	0
Novel01515	0.957154	1.04091	0.956726	0.964611	0.889522	0.798031
AAEL008887	862.908	863.663	855.832	1013.08	1030.5	926.581
AAEL004166	8.11679	8.66819	7.45552	9.18456	8.59558	9.01045
AAEL002447	3.84515	3.99495	3.70122	6.38528	6.2888	4.51003
AAEL000060	0.0789162	0.0765247	0.101283	0.156143	0.0688367	0.193413
AAEL003724	0.0453654	0.131972	0.116446	0.957439	0.844184	1.30457
AAEL009745	1.28492	1.23079	1.03237	1.51921	1.72222	1.72053
AAEL017487	8.37602	6.56451	5.49772	8.74044	6.30535	10.1237
AAEL016471	6.54018	2.5368	3.91713	3.2351	5.70484	3.20583
AAEL007403	5.65829	5.76231	4.94262	6.5346	6.69093	6.10413
AAEL001954	21.1969	21.4001	21.0635	22.7286	22.9071	22.4572
AAEL007717	48.8477	53.1064	53.7206	47.9431	51.6989	47.0468
AAEL002399	69.8455	66.8294	68.5772	60.1942	60.1591	69.0628
Novel00798	0.157279	0.152513	0.0897137	0.129663	0.0914604	0.179886
Novel00919	2.45929	2.08667	2.73548	1.88556	3.11051	2.04932
AAEL008031	2.4092	2.59012	1.79248	1.24352	1.41622	2.15647
AAEL002908	0.609401	0.590934	0.223463	0.258377	0.37969	0.512079
AAEL003153	4.49075	4.12871	4.18672	4.42173	3.99108	3.92487
Novel01570	0	0.260518	0	0	0.0585863	0
AAEL010737	94.0264	89.8856	91.5203	87.0347	90.9123	85.0535
AAEL002884	0.104434	0.101269	0	0	0	0.102382
Novel01688	2.29984	2.07085	2.95168	1.9502	2.36433	3.05988
AAEL005335	2.89453	2.48705	1.72422	1.70364	1.43819	1.54454
AAEL018388	0	0	0	0	0	0
AAEL010931	13.0343	12.2823	14.3658	13.3684	13.3608	12.2728
Novel00500	1.16505	1.43786	1.17808	0.943024	1.29341	0.934492
AAEL000899	3.54419	3.83239	3.14155	2.90087	3.64754	3.0496
Novel01843	1.15902	1.1239	1.13335	1.47422	1.10727	1.29856
AAEL007405	1.44763	2.40645	2.53622	3.00067	2.16468	2.7032
Novel00962	12.5751	12.6295	13.3853	14.6621	15.4741	13.6488
AAEL008100	45.8951	44.5282	43.3135	37.8529	34.578	41.7104
AAEL012496	0.124987	0.111876	0.148072	0.057069	0.109023	0.0942544
AAEL013490	25.4788	24.857	23.4179	21.0971	19.2505	20.6935
AAEL015612	3.46708	3.66766	3.17625	2.94493	2.56603	2.5063
Novel00670	0.473836	0.604575	0.384084	0.518109	0.413315	0.757908
AAEL009321	0	0	0	0	0	0
Novel02500	1.52614	1.51485	1.99468	1.85457	2.28508	1.47259
AAEL015109	0.0489901	0.237528	0	0.145398	0.128199	0.0960547
AAEL018598	0	0	0	0	0	0
AAEL016265	0	0	0	0	0	0
AAEL007631	38.5927	38.2415	38.8851	36.1231	37.0568	39.953
AAEL002019	13.1954	14.4322	11.4215	12.4471	11.9785	12.4097
AAEL003078	38.0216	37.7681	37.6955	36.8563	36.9766	35.8328
AAEL000925	12.6501	12.4612	12.3964	10.7788	10.976	12.1066
AAEL004392	9.27391	9.26132	10.8957	9.03773	10.6249	12.8912
AAEL012901	0	0	0	0.0908097	0.0800679	0
AAEL008141	22.1817	21.1149	22.0857	22.4636	22.5905	23.6043
Novel02037	1.12876	0.515085	0.908978	0.919621	0.579172	0.911301
Novel00263	1.09459	1.06142	0.936551	0.97459	0.381914	1.60962
AAEL017025	0	0.203759	0	0	0	0
AAEL002327	0	0	0	0	0	0
AAEL003559	31.6144	31.0766	31.4173	28.9417	29.8657	28.2549
AAEL002242	2.39967	1.86987	3.00647	1.7381	2.46696	2.35252
AAEL012304	0.133814	0.302772	0.267153	0.17651	0.194538	0.306098
AAEL013604	0.0299151	0.0870256	0.0767876	0	0	0
AAEL018600	0	0	0	0	0	0
AAEL002072	0.175281	0.424924	0.11248	0	0	0
AAEL009399	20.0791	21.3428	18.2538	16.8082	15.8725	15.9936
AAEL008160	9.81881	9.99449	10.2718	13.8207	13.1848	13.281
AAEL018208	11.2451	11.9124	10.983	14.903	13.3067	15.6417
AAEL013366	0	0.0621764	0.0274308	0	0.0139825	0.0157148
AAEL011055	61.3158	61.6706	58.7515	56.6422	53.3964	58.1367
AAEL001208	1.67795	2.12774	2.31918	2.18237	2.06751	1.82903
AAEL017984	6.43297	7.76287	6.97193	6.43484	6.2348	6.23647
AAEL005477	65.8708	63.7848	59.749	54.7174	54.2654	64.4174
AAEL013333	11.3742	11.3972	9.9637	9.16276	10.8664	10.9914
AAEL010402	115.044	109.636	109.601	98.7857	90.1647	114.9
AAEL005034	0	0.110536	0	0	0.0994308	0
AAEL012776	9.2502	9.70569	8.56388	8.1503	8.43119	8.67876
Novel00200	9.81899	10.4871	10.8552	8.82724	9.13817	10.3289
AAEL004766	0.0265053	0	0.0680352	0.0524433	0.0924797	0.0779532
AAEL011612	3.3607	2.68376	2.98824	3.78107	4.36844	3.81146
AAEL002014	38.7592	41.0849	38.5903	32.0693	31.6689	36.5202
AAEL012817	92.0031	88.7268	89.3302	87.6892	85.3602	91.5199
AAEL008859	4.09787	4.48961	3.93238	4.11001	4.39404	4.6832
AAEL002168	46.1719	46.5975	45.0547	40.4252	40.9488	44.5727
AAEL000194	16.3069	16.6843	16.4396	17.9748	17.48	17.9391
AAEL000755	3.11101	2.39967	3.0853	2.16839	2.77533	2.21809
AAEL012944	3615.35	3699.02	3777.93	3697.96	3750.21	3487.39
Novel00966	0	0.275364	0	0	0	0
Novel00779	11.3563	11.0122	8.91495	9.67748	9.51352	10.729
AAEL009193	0.165837	0.160811	0.141893	0.218749	0.361638	0.162578
AAEL010821	2489.25	2521.95	2508.34	2535.92	2630.01	2436.82
AAEL009073	94.8765	92.8615	92.0499	91.6797	90.1278	99.845
AAEL007974	5.99493	6.65922	6.31601	6.92662	6.80971	6.6008
AAEL004105	0.519062	0.402666	0.0888237	0.616209	1.5394	1.22127
Novel00717	6.50764	3.66005	4.23172	4.5066	4.31411	4.97621
AAEL017107	5.43028	5.83498	5.46247	5.58996	4.54467	5.82714
Novel01039	4.53	3.95345	3.42375	3.58521	3.75383	5.0331
AAEL012616	37.2222	37.3243	37.0236	40.9868	42.2381	39.8577
AAEL008000	27.6635	25.9925	26.6609	23.6659	25.1468	27.4506
AAEL005328	6.10417	4.50986	1.49224	10.0647	7.86	6.8391
AAEL012775	1.37087	2.06784	0.847122	2.26033	2.32512	2.76252
AAEL014384	0	0	0	0	0	0
AAEL012279	101.541	100.92	101.168	96.2857	94.8401	91.9173
AAEL011689	22.2383	24.0781	22.6462	13.3622	14.8162	10.0313
AAEL004606	5.27872	6.02207	5.44645	5.83661	4.6045	4.87057
AAEL007459	0.188546	0.060944	0.161323	0.093264	0.0822319	0.0616135
AAEL010130	0.147801	0.358304	0.126461	0.657986	0.644615	0.36224
AAEL007885	31.4447	31.3091	32.3965	27.6446	29.5775	31.081
AAEL011756	49.931	52.1847	50.2384	44.5782	40.087	41.4213
AAEL004135	3.55626	2.845	3.23297	4.3098	3.83877	3.31205
AAEL005692	0	0	0	0	0	0
AAEL016703	0	0.704665	0	0	0	0
AAEL015004	0.902526	1.11828	0.729316	0.818462	0.546702	0.712747
AAEL001154	12.1429	10.7792	12.2995	12.2337	11.3707	10.832
Novel01373	1.84751	0.644948	0.695535	1.02353	1.22477	0.652033
AAEL011992	96.2071	99.4386	102.092	103.378	103.187	93.217
AAEL016556	0	0	0	0	0	0
AAEL017080	1.76632	1.87748	1.96662	1.97144	1.74812	1.8981
AAEL001315	20.0084	19.7393	21.7885	19.1063	19.2028	18.8023
AAEL009633	0	0	0	0	0	0
AAEL013043	0.202796	0	0	0.200626	0	0
AAEL011410	0	0	0	0.0364775	0	0
AAEL002270	0	0	0	0	0.0405678	0
Novel01048	1.86862	1.63943	0.913615	1.32045	2.01804	1.0468
AAEL000552	0	0	0	0	0	0
AAEL005412	0.89362	0.823213	1.4145	0.795651	1.36409	1.22648
AAEL011888	0.166276	0.107491	0.0948456	0	0	0.054336
Novel01873	1.51821	1.45023	1.55751	1.80833	1.85138	1.57723
AAEL012267	5.59279	5.2891	4.59722	5.85509	5.88681	5.78615
AAEL009917	8.71304	9.4964	9.46357	8.99024	9.25839	9.1348
AAEL014980	22.5186	17.0734	19.2673	32.9017	33.875	37.7864
AAEL003495	16.6412	16.3138	16.5577	17.4558	16.7891	16.9913
AAEL001357	30.4871	31.5553	30.3197	28.6829	28.3579	30.1779
AAEL009246	7.40366	7.3451	6.59803	7.32443	7.41256	6.92291
AAEL005907	0.0553666	0	0	0	0	0
AAEL016182	0	0	0	0	0	0
Novel01349	5.84894	5.77482	7.3702	10.0998	10.8531	7.29782
AAEL005410	35.0223	36.6129	37.2939	37.2691	37.0214	36.4332
AAEL001149	2.49358	2.40388	2.09612	2.4669	2.46765	2.03
AAEL010179	3.42176	3.05921	3.67522	3.31312	3.64094	3.59243
AAEL005474	115.999	109.006	110.974	105.797	94.3254	106.643
AAEL004921	0	0	0	0	0	0
Novel02493	18.8854	18.4895	17.8576	16.4791	15.8651	17.9199
AAEL002095	2.25112	1.45527	1.98446	2.15954	1.78509	2.20688
AAEL001223	10.2057	8.79686	8.84864	9.49074	9.1594	9.0936
Novel01060	0.617623	0.598906	0.905912	1.22203	0.846587	0.951476
AAEL005050	6.37075	7.60162	7.5965	8.38108	6.50293	6.66635
AAEL001695	1.21442	1.42296	1.03908	0.951131	1.45655	0.942526
AAEL009490	24.3475	24.6659	26.6542	23.3136	22.8697	23.8313
AAEL002866	50.0152	50.7748	51.6306	50.3529	46.0061	51.3326
Novel00215	0	0.0823635	0	0	0	0
AAEL011881	45.1778	44.9791	44.5718	47.4373	43.4763	50.3978
AAEL004850	9.78833	9.57683	10.0651	8.6414	7.69579	8.64928
AAEL013764	0.523065	0.594165	0.600987	0.813163	0.547508	0.410229
AAEL017570	0	0	0	0	0	0
AAEL018373	0	0	0	0	0	0
AAEL000951	1083.68	1074.15	1061.18	1009.85	1028.43	1056.34
AAEL016580	0	0	0	0	0	0
AAEL006624	13.3226	13.0363	12.3662	13.8191	13.0296	14.0898
AAEL007510	0.409634	0.523609	0.46201	0.40525	0.471005	0.474599
AAEL000762	1.26015	1.22196	1.94077	1.6456	1.53888	1.23539
AAEL011403	0.77137	0.565557	0.6439	0.297801	0.508738	0.424216
Novel00041	0.447192	0.0963645	0.127542	1.08144	1.17022	0.97423
AAEL002254	14.6405	13.5225	13.5601	16.6745	16.2984	16.9542
Novel02438	0.16802	0.325857	0.172513	0.2992	0.205184	0.230605
Novel01144	0.603999	1.06157	0.613691	0.410806	0.296355	0.925203
AAEL011905	85.3984	87.546	86.5297	83.588	83.3837	87.1134
AAEL000447	0.2512	0.139193	0.307045	0.21301	0.344325	0.281444
AAEL016180	0	0	0	0	0	0
AAEL006605	2.645	2.68508	2.58136	1.75809	1.98272	2.26889
AAEL002331	0.976281	0.771382	1.33033	0.536574	0.536184	0.567168
AAEL005735	8.61684	9.69263	9.84995	9.0702	8.77899	8.1096
Novel00633	3.4881	1.12746	0.248706	1.15026	0.253548	0.284962
AAEL007939	1.92733	2.25371	1.96432	0.813155	0.81586	1.13923
AAEL003588	45.1482	43.31	42.7351	43.2265	40.0158	45.6389
AAEL001500	5.33812	5.3286	4.50022	4.42672	5.03293	5.50257
AAEL012865	204.669	206.656	200.424	199.063	193.555	197.998
AAEL004854	24.6492	22.3238	25.8655	23.2927	24.2392	24.2788
AAEL002139	8.50442	9.19694	7.21664	6.50914	7.4182	7.47955
AAEL012856	51.7956	55.1211	53.5406	94.9395	85.7274	95.2147
AAEL014966	8.03275	9.19281	8.48285	10.023	9.97361	10.7836
AAEL004378	227.13	229.275	230.129	227.554	223.511	220.111
AAEL007895	16.6898	17.2311	18.3186	14.1001	15.0963	17.1481
AAEL016423	0	0	0	0	0	0
AAEL010553	22.3555	21.6122	22.7905	24.2674	20.8931	25.147
AAEL007460	14.4242	12.9371	14.0621	14.0403	13.2227	14.7852
AAEL015018	1.08671	1.16618	1.30173	1.36177	1.31444	1.39206
AAEL002676	0.137167	0.13301	0.169523	0.0753882	0.132941	0.194236
AAEL001860	39.4538	36.5051	41.5825	42.1878	37.6612	36.2806
AAEL007860	2.53037	3.4035	3.14278	2.66479	3.55996	3.60093
AAEL013094	67.2862	62.6063	59.5718	59.6537	57.3963	73.0834
AAEL010451	0.329721	0.437524	0.430596	0.446368	0.529803	0.51038
Novel02624	1.79518	1.74078	1.98282	2.00201	1.73672	1.72791
AAEL000627	0	0	0	1.72538	1.26774	1.42481
AAEL009608	34.9295	36.5524	36.2994	38.4432	35.0384	34.5997
AAEL008664	29.4652	34.6377	32.818	41.1368	38.6042	39.1448
Novel01708	0.358694	0.371012	0.347825	0.189256	0.208586	0.140658
AAEL003123	14.6944	14.3643	16.9783	24.7249	23.5622	25.5107
AAEL012669	3.48045	2.92992	3.92694	1.24863	0.900764	1.64978
AAEL009725	11.6499	10.5471	11.6659	11.6017	11.2411	9.67749
AAEL000336	1.49832	1.51103	2.23067	2.10485	1.98657	2.17394
AAEL017090	0	0	0	0	0.103961	0.116841
AAEL008535	5.31803	6.2459	5.34153	5.48986	5.35909	5.21352
AAEL014799	49.6871	49.5962	52.9854	61.4643	63.1377	57.4516
AAEL018012	0	0	0	0	0	0
Novel00501	2.00312	1.82587	1.54251	2.33838	2.51607	1.4139
AAEL006736	3.0247	3.01764	3.08567	2.76215	2.99353	2.93674
AAEL011985	173.62	167.617	164.163	144.397	147.8	153.014
AAEL018438	0	0	0	0	0	0
AAEL011975	13.5126	13.3453	13.0157	13.0627	12.9871	14.4426
AAEL006716	0.277322	0.0896394	0.553657	0	0	0.181248
Novel01312	0.53663	0.728516	0.688725	0.318533	0.374472	0.210434
AAEL014517	0	0	0.0763293	0	0	0.0437282
AAEL007439	16.895	18.6838	19.1109	22.1777	22.8729	18.4078
AAEL013533	1989.42	1917.17	1926.08	1834.35	1805.77	1946.38
AAEL008309	88.6792	87.9695	84.7808	76.4596	66.8018	75.0784
AAEL002178	6.34838	6.13965	6.07379	6.90599	7.22895	6.87657
AAEL012044	0	0	0	0	0	0.0358443
AAEL001147	24.4839	23.9545	23.6495	24.7857	24.231	24.9554
AAEL008539	7.16418	6.96733	7.20206	6.42628	6.30379	6.77767
AAEL016332	0	0	0	0	0	0
AAEL003899	18.532	19.8286	20.2978	12.9584	12.6951	12.5796
AAEL013816	10.1102	9.62311	9.42781	8.73447	7.78256	9.91151
AAEL001343	23.6569	21.9353	24.8509	27.6745	30.6066	26.6454
Novel00349	13.9286	16.1039	16.0428	15.5461	14.9533	13.8299
AAEL002550	45.1608	45.2952	45.4218	46.9095	46.3403	43.7156
Novel01465	0.620323	0.524967	0.868515	0.937264	0.728016	0.630247
AAEL012783	40.2036	37.7352	38.4286	41.2528	41.5006	45.7325
AAEL005033	2.97787	3.91314	4.21478	4.32264	4.34539	3.76514
AAEL011776	40.1401	39.7518	38.902	40.7333	45.0114	42.6342
AAEL000520	5.71872	6.50412	6.07068	5.48492	6.64543	6.78462
AAEL003074	0	0	0	0	0	0
AAEL016749	0	0	0	0	0	0
AAEL006059	10.1968	11.1035	10.4051	10.2117	9.6235	9.09513
AAEL014685	0	0	0.0241854	0	0	0
AAEL002407	80.5371	81.5166	83.8057	84.6133	85.4374	83.2325
Novel02419	0.819352	1.58904	0.801202	0.694786	0.7147	1.03275
AAEL003861	17.7223	15.5771	14.5514	15.5381	12.7925	17.7566
AAEL013382	4.77592	4.45506	4.19606	5.49643	5.59184	5.02772
Novel00273	5.90959	6.14981	6.61847	6.65438	6.53778	7.39489
AAEL008409	1.5072	2.29669	1.28959	1.49107	1.87814	0.63325
AAEL009520	42.0018	42.725	43.7676	117.034	116.899	100.487
AAEL006901	0.103658	0.0753877	0.144124	0.0897303	0.192139	0.0762158
AAEL002071	0.559214	0.372809	0.71771	0.691537	0.640223	0.445432
Novel01895	1.00715	0.781304	1.42186	0.548005	0.395331	0.246839
AAEL015615	15.9995	16.0284	14.9949	17.2538	17.0983	16.6407
AAEL001964	288.272	283.8	285.93	224.728	221.153	234.07
AAEL006073	25.7005	25.573	25.0658	25.7085	24.8919	25.7076
AAEL004907	0	0.065046	0.172181	0.0663609	0	0.0657606
AAEL017521	23.7087	24.2411	21.9697	21.2547	20.9909	24.2675
AAEL014901	13.4066	13.2305	13.8057	14.3391	13.4018	13.7635
AAEL004050	6.06283	5.84093	6.19801	5.41374	5.3228	5.63492
Novel00194	0.363091	0.316879	0.310667	0.790252	0.570088	0.64072
Novel02544	1.4843	1.64493	1.42874	2.98927	2.40447	1.92285
AAEL012688	0.3171	0.819974	0.391901	0.174281	0.153666	0.172704
AAEL006084	0.566074	0.339808	0.392087	0.32001	0.493773	0.739933
AAEL010968	13.3016	15.1242	13.7235	12.7489	10.879	12.742
AAEL004025	26.5227	25.7828	26.438	21.844	24.5416	21.3883
AAEL008872	2.33455	1.59798	1.76249	2.30957	2.99467	1.88479
AAEL008431	122.753	122.226	127.241	125.392	124.867	115.99
AAEL018324	2.33637	2.28836	2.45355	2.14394	2.4111	2.08768
AAEL006144	31.1721	30.9553	34.0381	30.4454	32.2745	30.1267
AAEL018431	0	0	0	0	0	0
AAEL010371	19.8224	20.788	21.2319	20.8208	23.5238	21.6401
AAEL011835	0	0	0.0388941	0	0	0.0891281
AAEL014827	19.25	18.6666	19.5728	19.8763	17.7523	18.4396
AAEL014017	13.6911	12.2398	12.0627	12.4369	12.0312	12.2246
AAEL009704	24.2753	21.9725	23.3918	20.9511	22.6725	25.1845
AAEL000822	7.53765	8.63818	8.28391	7.91621	8.04028	8.53804
AAEL006496	0.983921	0.926042	0.767578	1.00202	0.833008	1.02133
AAEL008143	17.0087	16.7663	18.3598	14.988	14.2959	12.5334
AAEL008813	24.6743	24.9355	25.8174	25.1455	29.0428	22.5865
AAEL008954	14.7932	15.0936	14.5239	14.4894	14.3149	15.0912
AAEL018624	0	0	0	0	0	0
AAEL001937	11.4229	11.2288	12.035	15.7545	13.5392	13.9212
AAEL002905	23.254	21.9524	22.6469	22.9375	22.6702	21.523
AAEL003103	170.315	172.658	172.726	174.349	174.247	165.942
Novel00973	2.09286	2.57793	1.69389	2.51813	2.66431	1.94082
AAEL015676	0	0	0	0	0	0
AAEL013241	0	0	0	0	0	0
AAEL000247	0.181672	0.26425	0.272023	0.134796	0.118851	0.222627
AAEL002009	15.7755	15.5386	15.1222	14.1757	12.3806	15.0002
AAEL004773	16.9986	16.7589	18.2512	16.6293	16.6654	16.2467
AAEL006301	50.815	46.6144	42.6266	44.1769	41.3916	51.9262
AAEL003894	1.36875	0.899117	1.43557	0.524167	0.808787	0.952279
Novel00203	1.93783	2.73325	1.80877	1.56853	2.76598	2.07245
AAEL001330	0	0	0	0	0	0
AAEL018673	0	0	0	0	0	0
AAEL009381	27.4316	27.6302	27.5697	28.9352	29.001	28.6159
AAEL013467	21.7779	19.9468	20.8669	20.2344	19.1322	19.1347
AAEL004624	3.43279	2.99589	3.62249	2.83005	2.645	2.524
AAEL013363	11.5472	11.6986	11.4775	9.64757	8.93231	10.0249
AAEL002117	0	0.445052	0.0981736	0.227024	0.300255	0
AAEL000535	0.145337	0.281866	0.124353	0.143782	0.126774	0.142481
AAEL012509	29.5764	29.7151	29.1252	31.1606	28.6258	29.642
AAEL002683	15.0695	15.3689	16.3388	13.9996	14.2999	14.1766
AAEL000245	54.032	51.8092	55.7007	54.8473	53.2744	56.1266
AAEL009171	17.1192	17.0232	17.0037	21.817	21.9786	21.4172
AAEL017826	0	0	0	0	0	0
AAEL017961	0	0	0	0	0	0
AAEL000035	6.92841	5.67593	7.05236	3.66349	3.54273	5.38696
AAEL014631	10.9488	11.4373	11.3337	11.7636	11.504	11.7137
AAEL018523	0	0	0	0	0	0
AAEL004923	0.0612663	0.0297049	0.0786308	0.0606107	0.374088	0.0900935
Novel00803	0	0	0	0	0	0
AAEL013782	19.9505	21.6042	21.2544	20.121	20.8557	20.8521
AAEL006929	25.607	26.4701	28.4761	28.6582	29.0813	27.1799
AAEL016768	0	0	0	0	0	0
AAEL011098	3.58294	4.59842	5.18451	4.32649	5.10161	3.61584
AAEL008479	8.73737	10.4661	9.32282	10.2032	10.0722	10.2788
AAEL004264	15.4543	14.8005	14.1226	13.4605	13.3136	14.9944
AAEL016550	0	0	0	0	0	0
AAEL011187	12.9054	12.439	12.3991	10.7676	10.7553	11.722
AAEL002046	63.8218	61.8878	59.4236	45.4408	47.2956	47.9075
AAEL012929	23.0473	25.4072	24.4017	26.8541	24.7827	26.5583
AAEL003212	1.63135	1.78825	1.5981	1.1461	0.82492	1.83107
Novel02551	26.0887	25.9969	28.1182	29.5169	28.2885	27.4129
AAEL011500	4.01615	4.65169	5.4726	3.89959	3.98974	3.86431
AAEL001963	3.61842	3.69461	4.01428	3.35218	3.41037	2.99117
AAEL009691	64.7009	65.4481	64.0794	69.1532	67.7532	70.9849
AAEL002638	9.89946	10.9255	10.8357	13.6168	16.6737	12.3279
AAEL015526	0.518034	0.70327	0.620535	0.871234	1.49117	0.507854
AAEL002260	16.9076	16.6216	16.1138	16.3804	15.7965	16.9071
AAEL006920	3.77385	5.06004	4.46476	7.74349	7.9248	7.58208
AAEL008173	0.233231	0.0753877	0.266075	0.115367	0.101721	0.114324
AAEL009094	3.94879	3.08457	3.23788	3.74376	3.25307	3.17222
AAEL010320	14.5771	25.2417	17.595	17.7689	18.6188	22.4567
Novel00867	0.247969	0.300568	0.344771	0.55196	0.324446	0.60774
AAEL002570	0	0.341656	0	0.348563	0.153666	0.518113
AAEL008607	26.2498	24.7921	25.7627	50.234	50.5169	51.2156
AAEL011217	2.16848	2.51613	2.0774	2.18194	2.06934	1.99867
AAEL013001	7.41904	6.98507	6.45857	8.36378	7.52493	7.78067
AAEL007116	0	0	0	0	0	0
AAEL003025	9.49821	8.0619	8.30567	7.76538	7.35324	9.63029
AAEL010015	23.7344	22.5018	24.3338	25.0515	23.7814	25.7187
AAEL002978	157.455	163.636	160.813	152.054	152.25	166.107
AAEL015411	8.75391	8.78247	8.69992	8.64358	8.45814	8.73041
AAEL012014	6.88164	8.3541	6.78699	4.98906	6.23179	5.97391
Novel01023	0.325652	0.368414	0.185756	0.161084	0.473431	0.319252
AAEL011669	0.1661	0	0.142118	0	0	0.162836
AAEL016039	0	0	0	0.71891	0	0
AAEL001274	4.6166	4.97411	6.876	4.22888	5.66755	5.53162
AAEL017426	0.350211	0.0679195	0.0599292	0.207878	0.244384	0.274663
AAEL006985	0	0	0	0.0488778	0	0
AAEL008005	14.055	14.2508	13.7374	14.3613	13.6021	14.7091
AAEL011363	0.996599	1.33809	0.951097	0.492967	1.10335	1.20248
AAEL000140	17.4067	17.0021	16.7145	16.4434	13.8574	16.3443
AAEL009809	43.566	42.6149	44.55	39.7103	38.8501	40.4706
AAEL011351	29.1471	34.0556	32.7066	42.5437	44.5967	35.6008
AAEL003962	0.723672	0.631567	0.43343	1.21708	0.820613	1.06417
AAEL008012	0.0708963	0.0687478	0.3033	0.0701376	0.185523	0.069503
Novel02650	0.729219	0.412487	0.311966	0.480943	0.583073	0.29787
AAEL006809	4.46505	4.57876	4.5079	4.80245	4.35721	4.491
AAEL010485	16.6946	16.6364	16.6547	17.1133	17.4747	18.2469
AAEL000441	1.16543	1.24907	2.0468	1.51704	0.85606	0.781726
AAEL013761	42.7381	46.7465	43.1313	43.1665	41.6068	44.5791
AAEL014226	4.24126	4.27185	4.0069	5.19489	5.75852	4.81377
AAEL009726	8.12808	6.51307	6.32987	8.28185	8.91547	8.73178
AAEL011895	0.0507483	0.0738156	0.0868422	0.175718	0.132799	0.0995019
Novel00607	0.449544	0.537385	0.540482	0.759113	0.723405	0.68006
Novel01978	1.18374	0.344361	0.405133	0.585538	0.61953	0.58024
AAEL004970	1.05426	1.75254	1.31441	1.37077	1.41882	1.29931
AAEL010559	7.73509	7.55171	6.63328	7.40938	7.29791	8.64918
AAEL014448	1.5379	1.45957	1.34385	1.48907	1.59835	1.34729
AAEL006738	3.01245	2.27543	2.46898	2.63513	2.65534	2.48694
AAEL004586	128.506	130.104	123.696	121.619	114.34	127.346
Novel02100	1.75588	1.37663	2.07773	1.21966	1.31979	1.42837
AAEL005994	0.11474	0.111263	0.0981736	0.340536	0.40034	0
Novel01214	0.66834	0.833254	0.326767	0.188911	0.499694	0.561605
AAEL002998	6.00929	6.52819	5.29629	6.39197	5.43881	6.51132
AAEL003422	1.34849	1.3948	1.15379	1.95662	1.64676	0.96946
AAEL008153	23.055	25.1278	23.8997	27.5961	25.8608	24.0215
AAEL000384	0.153887	0.248705	0.219447	0.30448	0.134232	0.0502875
AAEL004000	0.968179	1.14461	0.817043	1.45641	1.35354	1.48224
AAEL017437	156.585	159.547	160.854	146.921	141.707	144.996
AAEL012980	64.2912	63.6113	62.8852	61.1128	66.8866	58.0194
AAEL012424	0.268421	0.380419	0.441665	0.306402	0.144084	0.242904
AAEL009569	26.1479	27.7263	28.296	24.3404	23.1224	23.2876
AAEL005231	16.9669	16.702	16.8788	17.883	17.5497	18.8884
AAEL012737	0.165313	0.160303	0.11787	0.0272573	0.0720991	0.081032
AAEL011290	75.7464	74.1142	74.173	64.6173	63.238	83.4772
AAEL017028	0.216921	0.168278	0.0371204	0	0	0.0850634
AAEL014569	0.326538	0.487143	0.472817	0.347893	0.460112	0.443244
AAEL009748	1.34158	1.56641	1.24158	1.51682	1.67175	1.9594
AAEL003516	0.955352	0.818321	0.899157	1.19716	1.16666	0.920968
AAEL018293	31.0037	30.2974	29.3054	27.6653	27.511	28.969
AAEL008929	0.234706	0.210087	0.169924	0.0893056	0.141735	0.353991
Novel01406	0.508964	0.559345	0.348382	0.805627	0.414359	0.332641
AAEL010523	18.3559	15.7284	17.694	17.37	18.7756	18.3174
AAEL016434	0	0	0	0	0	0
AAEL002911	0	0	0.116885	0	0	0.0669624
AAEL000421	24.9074	27.6601	23.6731	25.3942	22.0029	23.6714
AAEL008748	0.265469	0.444641	0.495577	0.50138	0.336817	0.30757
AAEL001738	6.89592	7.37687	7.16462	6.24459	4.99671	6.97502
AAEL002015	0	0.399495	0.234998	0	0.71872	0.269256
AAEL007146	2.57319	2.18331	2.66034	2.22744	1.71457	2.90802
AAEL003024	1.37269	2.02558	2.11069	1.45641	1.57913	1.32621
AAEL005219	1.25571	2.02944	2.02944	3.10569	3.6511	4.37702
Novel02234	115.423	106.316	114.13	134.996	136.305	119.77
AAEL013509	18.646	19.9125	20.3206	21.786	20.2605	21.1555
Novel02273	0.954771	1.29617	0.898611	1.32238	1.08267	0.561605
Novel01792	0.951299	0.922471	0.813948	0.901906	0.622346	0.621736
AAEL003663	1.70349	2.04517	2.22101	3.29027	2.75955	2.14716
AAEL008763	21.6157	20.4748	19.2909	19.2601	19.8538	18.735
Novel01170	1.01886	1.16233	1.28199	1.06725	0.52278	0.646306
AAEL004234	118.203	128.202	127.126	115.305	112.716	114.962
AAEL012344	0.119455	0	0.0340694	0.0393923	0	0
AAEL013506	0.0548443	0	0.0938515	0	0	0
AAEL017845	0	0	0	0	0	0
AAEL007761	35.0491	34.7449	34.6703	37.418	37.9186	36.0412
AAEL012511	26.9269	26.5355	26.8478	22.3073	21.0053	27.757
AAEL007985	11.4309	10.8807	11.7581	9.10504	9.56764	10.7942
Novel02300	7.54636	7.07376	6.24157	10.203	8.33784	9.86408
AAEL017027	14.0326	12.6354	13.8933	16.2622	15.7375	10.8089
AAEL009207	0	0	0.0235369	0	0	0
AAEL011166	2.58378	2.29669	2.223	2.71233	3.14275	2.77223
Novel02156	3.52164	3.02464	3.35754	4.18074	4.08115	3.74835
AAEL006393	0.107991	0.104718	0.138598	0	0.188395	0.0529342
AAEL003001	6.41131	5.62344	5.5132	5.35464	4.94607	5.77996
AAEL012286	29.6301	30.884	27.7588	33.8893	33.5611	31.928
AAEL001095	1.16764	1.64447	1.35586	1.73272	1.23676	1.49901
AAEL005409	1.20036	1.26669	0.996839	1.11766	1.20102	1.21138
AAEL017564	0	0	0.0358711	0	0	0
AAEL016094	0	0	0	0	0	0
AAEL014023	14.3425	12.2111	14.3333	14.5579	12.986	14.7074
Novel01612	0.465597	0.959411	0.946135	0.978806	0.863024	1.19817
AAEL008811	14.1116	14.8067	14.6128	11.3832	12.5617	14.4018
AAEL002374	13.8369	12.2906	14.5409	15.0555	14.3267	13.5865
AAEL002633	1.21607	1.26766	1.37865	1.44367	1.67068	1.69885
AAEL008089	3.82104	3.51024	3.18331	3.01749	3.30376	3.87739
AAEL010421	2.86462	2.28761	1.73013	1.83374	1.76382	1.65196
AAEL017098	438.883	428.494	415.266	374.923	387.72	387.587
Novel02059	14.7172	13.5115	13.502	14.7257	12.1052	14.7022
AAEL017868	0	0	0	0	0	0
AAEL002509	0.511285	1.48737	1.31239	1.79845	1.28839	1.5594
AAEL005677	1.20072	1.51364	1.4383	2.13817	1.51867	1.8834
AAEL014843	183.407	180.89	176.316	180.409	174.609	178.541
AAEL006322	70.4156	70.3598	70.8179	70.7421	70.6624	75.2948
Novel02280	1.38863	1.587	1.95193	2.10971	1.51408	1.84753
Novel02538	14.1185	17.0126	14.9668	14.9944	16.5712	16.2327
AAEL015445	1.13398	1.07405	1.21846	1.33056	1.44921	1.83559
AAEL014096	3.043	3.12695	3.49743	4.13373	3.20897	2.627
AAEL006938	1.97589	2.03097	2.29922	2.07203	1.96481	1.66587
AAEL008601	51.2546	49.3416	51.4346	56.6715	55.43	53.4759
Novel02571	4.22412	4.37539	5.3392	4.55881	2.51222	6.39989
AAEL014417	0	0	0	0	0	0
AAEL005501	0	0	0	0	0	0
AAEL013474	0.266267	0.129099	0	0.0658544	0	0
AAEL013894	1.44703	2.5848	1.36843	1.80826	1.39507	2.01589
AAEL006518	27.5469	28.4616	30.1962	37.9614	39.1902	40.4651
AAEL018038	26.2093	26.4504	23.9201	25.0645	23.4544	23.6958
Novel01885	5.90242	5.43253	6.01318	6.16091	6.1957	6.05613
AAEL004079	0.272508	0.528499	0.466324	0	0	0
AAEL009353	11.5826	11.1025	10.9518	10.5931	10.4848	11.9516
AAEL017367	48.1004	48.6417	43.4653	40.1565	39.2168	40.3224
Novel00647	0.868006	0.841702	0.680791	0.787157	1.05158	0.709123
AAEL009803	0	0	0	0	0	0
AAEL016923	0.697619	2.70591	0	2.76062	1.21703	1.36782
AAEL011272	66.3013	71.6336	69.8124	71.7098	71.5312	63.3082
AAEL015061	34.6427	34.1601	36.6479	37.1011	40.2528	30.8397
AAEL012102	4.7565	4.24039	4.79179	5.18627	5.3089	4.53767
AAEL005736	61.3608	57.7958	58.9593	54.1183	54.1838	61.4864
AAEL017325	48.5249	52.1165	47.5587	65.7289	65.6639	67.8676
Novel02511	0.106033	0.125669	0.151206	0.256418	0.143873	0.161699
AAEL011267	30.258	28.4839	28.9044	27.5471	27.0811	28.5977
Novel01345	1.8827	1.52845	1.76072	1.51603	1.56585	1.50231
AAEL012862	0	0.0742839	0	0	0.066821	0
AAEL006533	0.547869	0.61981	0.585957	0.722674	1.11508	0.805653
AAEL002063	11.4944	10.6382	11.005	11.6305	10.9147	10.6124
AAEL005998	24.0705	22.7636	22.0422	24.1428	23.0012	24.4148
AAEL010052	13.3118	11.4124	11.3144	9.24469	9.88134	7.82146
AAEL005046	54.0678	55.2003	56.837	49.5403	53.354	53.0497
AAEL013339	0.56794	0.275364	0.24297	0.210698	0.309625	0.347987
Novel02461	13.0136	13.6551	14.1053	13.9792	13.5116	14.4716
AAEL004428	3.12367	2.39797	2.11586	2.18892	2.15705	1.40355
AAEL012110	17.6813	17.1593	19.2015	23.2808	22.6525	22.3062
AAEL004034	20.319	20.36	21.297	21.8884	24.3702	20.0857
AAEL000345	2.4961	2.2643	2.14948	2.3738	2.05086	2.55756
AAEL002380	0.302655	0.623652	0.356065	0.411697	0.461997	0.259619
AAEL001946	79.4849	79.3743	81.7351	82.1011	81.2769	77.903
Novel00594	0	0	0	0	0	0
Novel00944	0.247266	0.5275	0.126939	0.636011	0.0862736	0.193925
AAEL004083	23.359	22.4499	23.0051	22.2878	22.5679	24.2337
AAEL013881	1.87777	1.89443	2.10974	1.98902	2.02673	1.79438
AAEL009151	2858.44	2890.3	2898.89	2857.55	2868.16	2805.05
AAEL001816	9.97868	10.9971	10.3367	10.5164	11.0029	8.73756
AAEL005865	0.162615	0.0788437	0.313057	0.120656	0.177307	0.199274
AAEL000726	10.0384	9.98003	11.0616	9.07833	8.53515	10.3879
AAEL006672	3.43897	3.52002	3.52626	2.97015	3.47588	3.07706
AAEL005248	3.01231	3.0109	2.8946	3.66778	3.84028	2.81681
AAEL004061	0.729727	0.660439	0.811678	0.409087	0.339479	0.524617
AAEL005430	6.78765	6.49885	6.59225	6.7998	6.7804	6.53663
Novel02064	0	0	0	0	0	0
AAEL001972	2.08176	2.08596	1.78119	1.92218	1.33163	1.15648
AAEL007911	0.022943	0.0333716	0.0294456	0.0907898	0.0700441	0.0449842
AAEL009404	6.26299	6.94495	7.32017	9.21984	9.6453	9.18049
AAEL009507	31.3982	28.4409	29.996	27.4155	27.0178	27.5054
Novel00775	11.2548	11.6615	11.2588	11.8734	11.8774	11.3329
AAEL016252	0.716732	0	0	0	0	0
AAEL004484	197.121	191.949	186.749	172.032	168.097	182.981
AAEL003202	23.3278	22.924	23.9717	23.1555	22.3251	22.831
AAEL009029	74.124	77.6315	74.461	76.3796	74.025	73.9975
AAEL010624	0.112439	0.0363438	0.160341	0.148314	0.228847	0.183715
AAEL015622	0	0	0	0	0	0
AAEL006885	959.717	926.083	895.942	882.718	831.822	963.654
Novel01320	0.139524	0.676479	0.477516	0.690154	0.304258	0.478737
AAEL006437	31.3132	28.6804	30.3481	26.7819	24.8058	25.9815
Novel00241	0.723338	0.733301	0.834578	0.813179	0.793467	0.655402
AAEL005456	0	0	0	0	0	0.0530986
AAEL011536	13.0317	13.5563	12.9392	11.1364	11.5369	11.131
AAEL007016	3.41739	3.94232	3.98266	4.05116	4.49706	3.92786
AAEL006494	0.598448	1.07772	0.804638	0.507466	0.745731	0.754312
AAEL002158	263.719	261.32	259.306	275.263	269.924	289.029
AAEL006349	0.517431	0.531266	0.260426	0.331226	0.398244	0.238712
AAEL013075	219.876	219.198	214.294	206.352	218.16	213.011
AAEL001919	27.4702	26.8561	27.3267	27.7742	26.7837	28.6266
AAEL007164	5.96648	6.18127	5.41045	5.85218	5.56027	6.34916
AAEL006652	0.199446	0.0644675	0.0568833	0.131541	0.347945	0.195527
Novel01493	2.62226	3.04655	2.83631	2.93682	3.021	3.03151
AAEL003238	0.981027	1.23316	1.27462	1.76133	1.83823	1.88788
AAEL001509	16.0415	14.4623	14.5267	13.7425	13.6145	13.9071
AAEL016474	0	0	0	0	0	0
AAEL001606	71.354	74.8758	76.9029	67.8699	72.5296	70.6612
AAEL000770	35.2599	35.9433	34.8237	35.7863	34.6164	36.9252
AAEL001064	0	0	0	0	0	0
AAEL002604	0	0	0	0	0	0
AAEL006964	7.99956	8.31622	7.39953	9.45872	10.0372	9.04343
AAEL008404	0.468201	0.227006	0.133534	1.04218	1.15713	0.57375
Novel02547	0.20085	0.292145	0.171851	0.695453	0.350393	0.984515
AAEL006818	0.225039	0.218219	0.673914	0.445261	0.490739	0.110308
Novel00601	0.672019	0.651654	0.451779	0.902265	0.334963	0.423522
AAEL012035	157.915	168.08	166.128	169.82	164.568	159.167
AAEL005324	10.4633	11.3013	11.0936	11.2689	11.441	10.8854
AAEL012579	86.4648	80.0344	82.3855	73.4089	71.4028	77.3937
AAEL012016	25.1143	24.9682	25.0334	23.8208	22.552	27.1699
Novel01096	0.559588	0.465111	0.615591	0.553599	0.453249	0.783701
AAEL012899	3.73327	3.40401	3.19425	3.85869	3.40225	3.38677
AAEL005372	0.414329	0.594624	0.425408	0.442687	0.404778	0.438681
AAEL004307	90.3615	88.7081	89.2527	90.8594	97.5348	95.1989
AAEL018248	10.6475	9.88525	9.59296	9.31634	8.61778	10.3475
Novel02237	0	0	0	0	0	0
AAEL003397	7.66185	6.22485	6.96903	2.73148	2.46859	2.90977
AAEL001687	0.272012	0.25058	0.18619	0.282556	0.189815	0.253333
AAEL015034	23.3861	23.254	23.4858	16.1265	15.5154	19.7693
AAEL004211	8.06003	8.14922	8.4262	8.80382	8.12235	7.90164
AAEL005581	2.07442	1.83772	1.38048	1.44415	1.78713	1.8579
AAEL017776	0	0	0	0	0	0
AAEL007227	3.37301	3.27079	3.0678	3.05665	3.01941	3.34144
AAEL012703	0	0	0	0	0	0
AAEL004800	24.9867	26.4384	24.5275	21.8418	21.9482	21.2319
AAEL016183	0	0	0	0	0	0
AAEL012920	2.80219	3.60951	2.93438	3.14459	3.10095	2.54211
AAEL008892	4.5896	5.22194	4.81705	4.17725	3.14934	4.13945
AAEL002121	3.75596	5.16676	4.48419	3.97501	5.56198	3.93905
AAEL005362	58.8616	58.4872	55.1299	62.0659	72.6839	66.0163
AAEL011884	52.6323	47.521	52.6568	122.998	130.771	106.852
AAEL003167	1.1474	1.26098	1.37443	3.17834	2.13514	2.17471
Novel01410	8.88919	7.03195	9.34039	8.25408	8.57001	7.03275
AAEL004076	22.7955	21.4443	23.549	21.2436	20.1286	21.6798
AAEL010049	2.67277	1.96346	3.39565	3.28518	2.0488	2.54084
AAEL018265	2.15969	2.01521	1.9176	1.8947	1.67058	1.77769
AAEL014242	0	0	0	0	0	0
AAEL006850	0	0	0	0	0	0
AAEL012219	12.3292	10.6495	11.8965	11.8283	11.134	11.4572
AAEL003353	0	0	0	0	0	0
AAEL007540	0	0	0	0	0	0
AAEL017268	18.8674	17.6038	20.1452	12.7051	14.9363	16.0097
AAEL013105	9.56714	9.13282	10.1606	9.42793	8.84849	9.78057
AAEL006650	7.45071	6.65984	6.83794	9.26519	8.60491	8.16121
AAEL003175	0	0	0	0	0	0
AAEL017974	0.461946	0.660133	0.603275	0.144317	0.572605	0.548208
AAEL009215	0.735442	2.03759	2.15745	0.727572	0.733152	1.23598
AAEL018444	0	0	0.452193	0	0	0
AAEL006310	0.782085	0.606707	0.602249	0.789189	0.927783	0.690043
AAEL002602	3.07438	2.81559	1.94852	2.3656	2.68171	2.06512
AAEL013201	2.16979	2.0084	1.94089	1.85385	2.58089	2.99734
AAEL017943	0	0	0	0	0	0
AAEL016338	0	0	0	0	0	0
AAEL017376	18.9012	18.4308	19.6957	16.7664	20.2634	16.9252
AAEL002132	0.0201702	0.0586768	0.0345159	0.0997717	0.0351879	0.0197738
AAEL005402	5.22028	4.71694	5.42368	4.74523	4.86399	4.68568
AAEL005177	5.436	5.41769	5.25836	5.67659	5.82174	5.32917
AAEL008129	0.43747	0.190896	0.187154	0.281313	0.457914	0.557535
AAEL017333	2.66502	3.02376	3.04032	2.70824	2.83068	2.6482
AAEL016030	0	0	0	0	0	0
AAEL001878	2.23076	1.62237	1.34475	1.55485	1.76894	1.64019
AAEL011966	19.3296	18.9401	18.0974	16.82	16.6842	17.1639
AAEL014720	4.94933	3.74643	4.45079	3.57235	4.07489	3.83709
Novel00834	2.79706	3.42301	3.62181	3.55139	3.70537	3.00604
AAEL009314	6.03198	7.29216	6.47975	5.38909	5.67876	5.78319
AAEL014497	7.58747	7.46116	8.15611	7.35826	8.65048	8.06695
AAEL001194	135.044	132.573	133.064	118.402	116.258	122.777
AAEL010963	0	0.0440798	0	0.0449709	0	0
Novel01616	0.429367	0.237917	0.236169	0.33375	0.642045	0.420929
AAEL001415	1.4949	0.322133	0.142118	0.328645	0.724424	0.162836
AAEL002285	3.78677	2.84452	2.78369	2.32162	3.02397	2.77119
Novel01323	0.438857	0.236421	0.667544	0.4824	0.255203	0.764857
Novel01808	3.02899	2.6601	2.78725	2.54426	2.26823	2.2411
AAEL003324	0	0	0	0	0	0
AAEL000251	2.62711	3.21113	3.07892	2.97028	3.77434	2.94341
AAEL016836	0	0	0	0	0	0
Novel02357	1.37688	1.55524	1.16514	1.09271	1.09543	1.26082
Novel00860	0.109919	0.319764	0.65834	0.217485	0.671158	0.431036
AAEL014533	8.70165	8.9518	8.12538	8.80167	9.22019	8.12052
AAEL002747	3.57889	3.56257	3.33315	2.28728	2.79026	2.63918
Novel01503	1.45698	1.51344	1.43527	2.46361	2.47389	1.89457
AAEL008087	0	0.0326486	0.0576154	0.0333086	0.0293685	0.132029
AAEL009779	21.502	22.1535	24.3	19.4992	17.349	21.3429
AAEL011327	0	0	0	0	0	0
AAEL008281	1.72712	2.21662	2.21663	1.8594	0.886189	1.84257
AAEL002113	11.103	10.4785	10.5166	9.84535	9.23139	10.9576
AAEL007954	1.08481	1.37561	0.785388	0.742989	0.72789	0.736266
AAEL002222	3.50252	3.44884	3.22823	2.99679	3.46802	3.32763
AAEL003611	9.63517	10.4476	10.4463	12.4615	12.2591	12.3265
AAEL002141	1.89767	1.99789	1.60822	1.78796	1.876	1.84266
AAEL007777	119.983	118.625	117.095	112.326	111.706	112.496
AAEL002480	42.8855	42.8872	42.4708	37.9547	35.7199	37.9714
Novel00104	0.176762	0.15236	0.15124	0.11658	0.325501	0.269559
AAEL009949	18.5212	18.3023	20.2139	18.45	17.7515	17.1187
AAEL011642	0	0	0	0	0	0
AAEL003865	12.0698	12.7258	12.5728	12.0164	11.7982	12.8656
AAEL013630	0	0	0	0	0	0
AAEL005668	0.311437	0.301999	0.114202	0.132045	0.155234	0.2617
Novel00197	5.37266	4.75566	4.95055	4.03407	4.47014	4.34872
AAEL011561	8.17649	6.48357	7.34057	6.25601	6.78081	7.30504
AAEL001013	15.8512	14.5191	16.0675	15.3092	15.067	13.9816
AAEL018595	157.745	149.936	147.665	100.433	96.0457	105.649
AAEL006351	1.42264	1.22625	1.29838	1.15721	1.32366	0.836808
AAEL000741	4.47625	4.77057	4.40806	4.63723	5.43318	5.52675
AAEL011724	2.00914	1.27178	2.19657	1.57355	1.60648	1.72345
AAEL018554	0	0	0	0	0	0
Novel02119	0.842196	0.306253	0.630523	0.416592	0.55097	0.206411
AAEL000180	12.7186	11.6685	13.4888	15.5209	17.2059	15.0819
AAEL018029	1.5369	1.58752	1.40076	1.38824	1.71947	1.27742
AAEL004355	22.9315	21.2457	22.1388	19.451	19.86	22.5209
Novel00373	0.709176	0.305638	0.876465	0.311816	0.618597	0.231747
Novel00550	4.72242	6.17844	4.04059	4.74604	4.64233	5.21751
AAEL005252	2.07351	1.508	2.15852	1.88037	1.77852	1.86336
AAEL013877	54.0667	52.6355	54.1228	46.7228	46.0737	48.1507
AAEL018161	48.4602	47.9676	48.0006	48.7646	48.6216	48.3636
AAEL009226	0.349976	0.169685	0.748614	0.605904	0.228957	0.600422
AAEL011779	3.3562	3.04895	2.55424	3.26786	3.35896	3.15171
AAEL016888	0	0	0	0	0	0
AAEL007738	4.33346	5.24562	4.67828	3.45269	3.09501	3.27889
AAEL005797	7.24704	5.96267	7.32809	7.49537	7.37499	6.83551
AAEL014135	0.541426	0.906851	0.379026	0.486938	0.686942	0.386026
Novel00570	5.49168	5.10642	3.89419	5.13522	4.49497	5.23626
AAEL002418	21.8672	19.849	20.1623	22.0283	27.0871	18.9902
AAEL016658	0	0	0	0	0	0.497993
AAEL017286	182.256	180.459	172.033	141.351	143.583	147.334
AAEL004947	1.20682	1.09475	1.23243	0.962826	0.543318	0.343481
AAEL009160	213.781	206.593	210.151	203.685	188.892	205.48
AAEL002293	36.5113	42.3535	41.8475	39.6088	42.1662	42.7072
AAEL003702	0	0	0.0523592	0	0	0
AAEL008776	0.125571	0.162355	0.0358137	0.124228	0.109533	0.164138
AAEL007678	17.7501	19.2136	20.7942	19.653	18.2735	21.8022
AAEL007527	3.51185	4.58992	4.35478	5.13587	4.83913	4.4657
AAEL005164	0	0.0635788	0	0	0.0571914	0
AAEL001000	7.22276	7.90519	8.54917	8.54391	6.9083	7.80219
AAEL006571	6.01643	6.04247	5.27033	5.5269	6.09141	5.82798
AAEL000844	35.4176	35.7103	37.9373	34.9059	33.5269	32.0911
AAEL003564	1.49064	1.59001	1.68993	1.95396	1.43027	1.79015
AAEL006952	137.105	140.234	149.442	142.691	144.134	135.035
AAEL016086	0.736922	0	0	0	0	0
AAEL010240	37.4009	35.8817	35.1499	39.8052	37.2658	33.5454
AAEL016296	0	0	0	0	0	0
AAEL001757	3.93167	4.20355	4.51409	6.01724	6.3607	5.13921
Novel01272	24.685	25.7062	24.4268	26.332	28.0854	23.9368
AAEL014313	0.0399299	0.0258132	0.0151843	0.0219459	0.01161	0.0217473
AAEL009880	10.2676	9.66821	9.78303	9.34332	8.67694	9.86408
AAEL005322	0	0.137496	0	0	0.0412274	0.139006
AAEL008166	211.869	207.827	202.513	195.067	204.248	213.538
AAEL007904	16.2493	16.3423	15.9071	15.6455	14.3213	17.4449
AAEL004021	2.56929	2.46067	2.11691	2.87128	2.72532	2.39441
AAEL001412	35.9191	36.1057	31.8581	28.551	26.9848	30.2603
AAEL009692	47.3254	44.2689	43.2769	44.2796	47.218	53.3602
AAEL013542	9.61483	7.69412	7.74739	14.9143	14.4122	12.3085
AAEL001184	6.7243	6.87243	5.73516	6.06102	5.97716	7.05256
AAEL015016	1.64533	1.21256	1.12622	0.781306	1.54999	0.838757
AAEL017766	0.0460576	0.0446619	0.0788154	0.0455647	0.120525	0.0225762
AAEL004564	0.105914	0	0.0181244	0	0.0369544	0.0622995
Novel02039	1.36406	0.755842	0.583557	0.963902	0.849883	0.382072
AAEL013037	0	0	0	0	0	0
AAEL013356	36.1548	36.3207	35.1783	37.0013	37.4117	34.7535
AAEL016863	0	0	0	0	0	0
AAEL015471	0	0.0687478	0.0606601	0	0.0618411	0
AAEL002903	31.8533	31.6473	31.073	31.5124	30.1344	34.6817
AAEL010675	188.41	182.957	192.634	195.021	181.633	198.437
AAEL013017	1.71103	1.15706	1.44472	0.979995	0.824796	1.03734
AAEL005751	0.193068	0	0.0550641	0.254669	0.392953	0.189274
AAEL012976	1.17247	1.13694	0.250796	1.15992	0.383519	0.862071
AAEL017016	9.17711	10.4014	10.2995	10.6117	9.87626	9.34729
AAEL012627	4.21148	4.03581	4.3135	4.41149	3.67357	4.29872
AAEL016650	0	0	0	0	0	0
AAEL013335	9.38772	9.41642	8.91658	9.86238	9.31556	10.4908
AAEL000534	0	0.0240227	0.0423931	0	0	0
AAEL008165	2.14961	2.66812	2.20709	3.18991	3.22509	2.69743
AAEL014354	3.83307	3.34522	4.01756	5.97249	6.14367	6.10634
AAEL000582	0.9571	1.04207	1.03441	1.06314	1.17173	1.18521
AAEL018187	37.6171	37.877	36.2424	34.9884	35.9604	36.4339
AAEL005795	10.0296	10.5242	9.9444	9.18781	8.76037	8.87971
AAEL011332	1.89752	1.51531	1.28929	1.54594	1.11967	1.09426
AAEL016199	0	0	0	0	0	0
AAEL000337	7.13069	7.38998	6.97818	6.78984	7.73604	6.94687
AAEL001444	0.621026	0.812979	0.943165	0.906211	0.568791	0.806689
Novel00059	3.65307	2.51394	2.52067	3.14766	3.90602	3.92786
Novel02540	0.45585	0.417478	0.552547	0.613823	0.419717	0.608269
AAEL007820	66.2038	66.7429	62.5343	64.8606	64.3623	63.2445
AAEL017576	0	0	0	0	0	0
AAEL011515	35.3743	38.2493	34.256	33.3119	36.4077	34.1713
AAEL004711	0.216383	0.251791	0.333254	0.256881	0.415241	0.424262
AAEL002553	0.407397	0.225744	0.398373	0.518191	0.659959	0.399391
AAEL010651	0.545015	0.951298	0.37306	0.215673	0.285242	0.320583
AAEL007873	0.762703	1.03543	0.783099	0.452725	0.665287	0.373857
Novel00778	2.43181	2.50688	2.52756	2.42516	2.54545	2.40962
Novel01488	1.18065	0.903846	1.59503	0.430322	0.921447	0.670102
AAEL007237	6.18659	5.84124	5.72866	5.01308	4.89937	5.32683
AAEL018282	8.03239	7.5984	7.60494	7.06837	6.72443	7.68187
AAEL017975	1.67374	1.55632	1.31437	1.27022	0.979973	1.05643
AAEL001618	10.7864	10.6872	11.2671	10.3888	11.3109	11.1829
AAEL010620	17.9938	16.2896	17.441	22.6621	22.0664	19.3326
AAEL014881	7.20368	7.29175	6.97459	6.18888	7.55133	6.75237
AAEL008979	0	0	0	0	0	0
AAEL015443	0.612774	0.091416	0.241985	0.279792	0.328928	0.13863
AAEL015595	13.8343	15.4047	14.2042	14.3936	12.4469	14.4462
AAEL011189	3.06332	2.79226	3.30249	1.81832	1.76356	1.32137
AAEL015048	3.45138	3.418	3.67562	4.28622	2.62623	3.23957
AAEL013384	1.27769	1.98236	1.8038	3.53925	2.78625	2.88094
AAEL002643	0.214432	0.415868	0.91736	0.707125	0.374088	0.560582
AAEL016953	0	0	0	0	0	0
AAEL007623	0	0	0.0357851	0	0.0364818	0
AAEL002703	27.353	27.2042	27.0043	27.3841	26.2249	25.6237
AAEL009019	0.0317196	0.0153792	0.0678496	0	0	0.0466443
Novel00719	1.39455	2.65449	1.76771	1.8395	2.07244	1.67095
AAEL018343	10.687	10.265	10.5917	13.2051	13.3586	13.6243
AAEL003536	19.3497	19.9699	19.199	18.8031	17.3274	19.1377
AAEL014060	19.034	18.028	16.8161	17.8669	18.3018	19.9618
AAEL013135	50.0139	53.0222	48.673	47.3943	49.008	50.2113
AAEL015516	0	0	0	0	0	0
AAEL010206	4.72131	4.35308	4.15001	4.44108	4.65839	5.64023
AAEL014064	45.4698	41.4494	43.1683	44.4441	48.1516	40.1492
AAEL007288	44.9803	46.3511	48.1662	46.3825	47.6188	46.4116
AAEL001672	0.578594	0.614495	0.471481	0.926747	0.913255	0.945373
AAEL006731	8.90365	8.14879	7.27573	8.21455	8.85723	9.75846
AAEL007852	3.66829	4.306	3.38644	4.05879	2.86295	4.11671
AAEL007919	0	0	0	0	0	0
Novel01514	0.920805	1.08424	0.984821	1.20376	1.49165	0.999428
Novel01033	0.320859	0.477075	0.366044	0.232779	0.37317	0.335524
AAEL003623	35.853	35.5761	36.4639	35.2778	34.229	35.528
AAEL010394	34.4503	38.6261	32.9766	45.5842	40.5678	35.2509
Novel02014	0.655657	1.52589	1.00979	0.908097	1.14383	0.642772
AAEL003235	69.3804	65.9038	71.814	72.4122	71.6908	79.3976
AAEL004102	37.0209	37.9395	34.5442	36.0955	31.6702	35.4193
Novel00702	1.9775	1.75778	1.97398	1.87483	1.65306	1.45398
AAEL002610	51.0199	48.7526	52.3079	279.005	265.658	284.829
AAEL016106	0	0	0	0	0	0
Novel02533	1.16721	0.984208	0.868422	1.30533	1.50506	1.34328
AAEL015648	33.293	34.6207	34.387	33.8135	32.5439	34.0235
AAEL007851	1.05797	1.02591	1.39897	1.18937	1.34232	1.22576
AAEL002333	0.186197	0	0.0531046	0	0.162415	0.0608461
AAEL007698	56.1701	59.791	59.6029	54.2464	53.6957	54.3315
Novel01172	1.00618	0.746116	0.607699	0.819753	0.929295	0.174072
Novel00734	2.45661	2.75829	2.93162	3.19779	3.60899	3.14773
AAEL008261	4.43876	4.33814	4.66511	5.46314	5.79249	4.89975
AAEL011516	2.90003	2.88246	3.10165	4.20787	3.64688	3.74334
AAEL012002	1.55851	1.60724	1.43932	2.25157	1.92049	1.94017
AAEL016881	0	0	0	0	0	0
AAEL007148	0.955643	0.984601	1.63533	1.06359	1.71927	1.17108
AAEL007465	3.19172	2.79287	2.82192	3.97703	3.99049	3.91125
Novel00843	0.717825	0.734743	0.648305	0.591786	0.521784	0.508241
AAEL016194	0	0	0	0	0	0
AAEL017241	38.306	35.9097	35.7645	40.1731	40.0818	40.2529
AAEL006924	0	0	0.0712286	0	0.0363077	0
Novel00539	8.01105	8.8056	8.70529	8.01939	7.40255	8.31971
AAEL006895	14.2093	14.0178	13.7566	14.6221	15.3035	15.6093
AAEL012359	1384.19	1358.35	1314.77	1121.38	1148.09	1224.97
AAEL010542	42.9128	45.8403	44.5708	45.6319	42.8363	39.3698
AAEL004840	0	0.119098	0	0	0	0.120407
AAEL003174	23.1576	26.6622	24.3821	23.9661	23.8672	22.9642
AAEL012839	4.25417	4.55201	4.8951	4.4989	4.69183	3.35563
AAEL007277	5.1073	4.36556	4.85544	4.04212	4.12497	4.22808
AAEL004725	6.91569	7.23209	7.22022	6.3154	6.74208	7.18882
AAEL008010	0.369908	0.358698	0.3165	0.243966	0.466067	0.161173
AAEL011901	2.63635	2.43355	2.55936	2.6583	3.02931	1.96326
AAEL008924	31.839	32.5503	33.0943	29.9353	30.3177	30.6302
Novel01920	1.82844	2.95505	2.92832	3.38584	3.10801	3.03347
AAEL007335	0	0.0404593	0	0.0825543	0	0.122711
AAEL012755	0.106778	0.0258857	0	0.0264089	0.0465701	0.07851
AAEL006151	3.9864	4.16759	3.94377	4.68319	3.64023	5.67889
AAEL010211	11.0545	9.9019	9.17787	8.75822	9.27483	9.32187
AAEL013352	2.18223	2.51916	2.88964	3.95793	4.57747	2.95433
AAEL012738	0	0	0	0	0	0
AAEL003300	15.3392	10.3917	16.5405	11.849	8.79783	9.68185
AAEL017556	0.0355203	0.137776	0.151959	0.105421	0.154918	0.104467
AAEL009792	1.47615	1.90856	2.29215	1.35218	2.43216	2.19752
AAEL014556	0.306614	0.339797	0.412255	0.303333	0.439385	0.622647
Novel00967	0.875917	1.359	0.949303	1.09762	0.865913	0.973197
AAEL016584	0	0	0	0	0	0
AAEL006107	5.73315	7.46264	5.17054	7.00033	5.99205	6.17747
AAEL016133	0	0	0	0	0	0
Novel01824	0.603999	0.292848	0.452193	0.821612	0.724424	0.962211
AAEL012303	0	0	0.0339918	0	0	0
AAEL003277	12.5366	12.7426	11.7863	12.1634	10.9617	12.7937
AAEL003836	0	0	0	0	0	0
AAEL000543	8.81108	8.01557	6.52854	11.862	11.3304	10.9532
AAEL000769	4.0085	4.09161	3.97128	4.24389	4.53934	4.82598
Novel00219	12.1711	13.1292	14.0802	12.9315	13.946	15.1091
AAEL016466	0	0	0	0	0	0
AAEL006718	1.24451	2.1119	2.66207	2.46239	3.12098	1.83009
Novel02535	1.2673	1.34594	1.3425	1.91046	1.52655	1.95234
AAEL004693	0	0.0808863	0.0713705	0.0206303	0.03638	0.0204437
AAEL007424	0.24915	0.345142	0.426354	0.246484	0.124187	0.174467
AAEL013975	9.81261	9.91475	9.48538	8.81836	8.78799	8.84872
AAEL012155	15.0565	15.7474	16.6094	16.2254	16.4168	16.0258
AAEL001631	7.72259	6.52114	6.29143	5.81221	6.41392	6.23053
AAEL016055	0	0	0	0	0	0
AAEL015199	22.7578	21.68	21.211	16.6648	16.762	15.2461
AAEL017755	0	0	0	0	0	0
AAEL016578	0	0	0	0	0	0
AAEL002268	18.2454	16.3266	16.5868	16.922	16.5587	18.1499
AAEL001044	109.822	109.159	108.481	99.7847	94.2739	110.565
Novel00251	1.19903	0.634199	0.466324	0.32351	0.380323	0.427444
AAEL007169	0.0760265	0.0589781	0.117089	0.135383	0.238738	0.149065
AAEL006008	2.25979	2.65516	2.83676	2.48038	3.15097	2.66815
AAEL013059	1.96205	1.66894	1.53151	2.07727	1.8916	1.75477
AAEL012477	2.82819	2.82818	3.10043	2.50647	2.80103	2.54156
AAEL006112	4.26123	4.58323	4.54017	4.9627	4.83441	4.50138
AAEL005400	160.018	151.795	151.98	140.752	137.051	152.8
Novel00318	3.05414	2.9915	3.24667	3.60133	3.79426	2.96388
AAEL004096	11.2937	11.5076	10.116	10.78	11.1596	9.60126
AAEL006682	5.50509	6.86348	7.32265	6.63609	6.81958	4.62591
AAEL017003	0	0	0	0	0.0380323	0
Novel01086	0.160824	0.311901	0.137604	0.265172	0.607893	0.210218
AAEL017574	0	0	0	0	0	0
AAEL011818	0.535382	0.99112	0.416439	0.722254	1.01891	1.52687
AAEL013625	2473.19	2460.97	2480.25	2572.81	2709.64	2512.66
AAEL012363	3.33924	3.17953	3.61442	3.38311	2.96538	3.31306
Novel00589	0.978713	0.795153	0.769506	0.968239	1.26902	0.907615
Novel02060	0.31171	0.337824	0.431434	0.444422	0.415843	0.395462
AAEL007317	2.08492	2.06987	1.95378	2.08716	2.14337	1.65462
AAEL011773	108.228	103.987	104.872	132.792	133.179	129.848
AAEL005898	15.1543	13.58	14.7233	12.6357	13.971	13.8902
AAEL016320	0	0	0	0	0	0
AAEL013107	11.1976	10.9864	12.5766	10.0647	11.3232	10.848
AAEL014868	5.90029	5.81819	5.68833	5.83715	5.29166	5.8984
AAEL006435	26.1032	30.2518	26.7667	28.5856	29.1455	26.098
AAEL005817	4381.03	4395.5	4489.37	4317.6	4299.57	4238.54
AAEL002500	2.4915	3.79656	1.9795	2.46484	2.17327	3.1404
AAEL009457	0.431339	0.711056	0.516686	0.55474	0.526745	0.613151
AAEL006832	2.18006	2.57356	2.7574	1.96919	2.60438	2.92706
AAEL001778	14.949	16.0165	16.3237	20.1151	16.5047	17.5248
AAEL008398	6.39523	6.53536	6.50612	6.02089	5.59067	6.60715
AAEL013350	1.06778	1.03543	0.913615	0.616209	0.776169	1.22127
AAEL003385	56.6977	53.6366	54.1756	48.4734	47.2333	51.9992
AAEL003369	0	0	0	0	0	0.0438404
AAEL002764	99.2967	102.886	102.01	104.234	101.12	101.219
AAEL016054	0	0	0	0	0	0
AAEL017852	0	0	0	0	0	0
AAEL007341	0	0	0	0	0	0
AAEL018566	0.587881	0	0	0.58159	0.512795	0
AAEL004521	36.5362	34.855	37.17	32.7617	33.6195	35.3024
AAEL010447	7.44744	7.52776	5.94015	5.40093	6.38612	6.43486
AAEL001710	4.47714	4.6572	4.05708	4.2279	4.79286	4.70836
Novel00052	0.689265	0.607616	0.375293	0.309949	0.327943	0.430003
AAEL005707	8.40396	7.47748	9.30394	8.46303	9.48508	9.89248
Novel00347	0.320772	0	0.213467	0.246819	0.248712	0.209645
AAEL007565	46.892	46.7872	47.5201	48.2552	46.4938	47.5969
AAEL006028	2.64316	2.78042	2.99673	3.16002	3.54388	3.47937
AAEL007129	0.965086	1.87168	1.9464	1.70493	1.56338	2.09498
AAEL005348	51.6977	52.7018	52.9733	39.4961	43.5982	36.0811
AAEL016812	0	0	0	0	0	0
AAEL007361	0.373344	0.465467	0.273805	0.316584	0.418704	0.15686
AAEL014083	0	0.0454623	0.20057	0.139144	0.204475	0
AAEL003629	0.274653	0.310719	0.234998	0.271714	0.0399289	0.44876
AAEL016381	0	0	0	0	0	0
AAEL016238	0	0	0	0	0	0
AAEL012494	3.64066	4.30364	4.24235	4.69936	5.35325	4.58886
Novel00511	0.133473	1.29428	0.342606	0.264089	0.349276	0.5234
AAEL016465	0	0	0	0	0	0
AAEL018188	10.5326	9.71246	9.78903	11.269	12.3491	11.0363
AAEL004525	0.5285	0.256242	0.282621	0.261422	0.403373	0.453349
AAEL013155	0	0	0.0432533	0	0	0
AAEL003190	9.11662	9.03253	11.2766	9.60726	7.77933	7.09168
AAEL003695	23.5551	23.1445	26.4857	22.9937	22.092	19.516
AAEL009515	6.0374	5.59287	5.87166	5.43123	5.89601	5.73986
AAEL009833	21.5607	21.181	20.0414	20.3249	20.0869	18.9237
AAEL013800	28.8181	28.5666	29.0748	26.4733	26.874	29.8232
AAEL013769	3.56939	3.13875	3.05403	3.72859	3.55827	3.19496
AAEL008561	14.4824	14.2035	14.4519	14.9475	14.3017	15.4268
AAEL011382	16.7853	17.2043	17.1597	15.9518	15.8704	16.2167
AAEL006164	0	0	0	0	0	0
AAEL014905	55.9697	56.7759	53.5226	49.0326	44.0864	53.823
AAEL016756	0	0	0	0	0	0
Novel01210	6.08755	7.42973	5.88214	5.65898	6.17977	6.01937
AAEL004830	0	0	0	0	0	0
AAEL018348	25.9843	25.2995	26.6097	25.9244	25.1813	25.6639
AAEL011450	0.101497	0.0492104	0	0.200821	0.265599	0.248755
AAEL017547	0.0658131	0.0638187	0.168933	0.130218	0.0574072	0.0645198
AAEL001285	1.9932	1.9328	1.98965	0.985934	1.73862	3.09388
AAEL000887	0	0	0	0.038628	0	0
AAEL004731	3.4197	2.85182	3.51115	3.85674	5.36926	5.4981
AAEL009642	0	0	0	0	0	0
AAEL018584	0	0	0	0	0	0
AAEL011248	8.92809	10.389	9.55485	9.44942	10.5073	10.5865
AAEL017167	1.87895	1.63514	1.97866	1.83501	2.35338	1.67671
AAEL016088	0	0	0	0	0	0
AAEL003758	34.5946	32.4609	31.0475	35.4348	33.7636	40.6263
Novel00657	2.21858	3.45112	3.12421	1.6004	1.65299	1.22343
AAEL014769	0	0	0	0	0	0
AAEL002723	42.4981	42.2687	41.2104	39.4702	35.1254	39.7278
AAEL002993	59.2099	56.9653	60.3297	41.884	48.0017	47.727
AAEL007653	28.4246	26.0692	25.2622	25.5386	25.041	27.7427
AAEL008752	0	0.0185235	0.0326887	0	0.0166625	0
AAEL017716	0	0	0	0	0	0
AAEL007931	7.11258	6.82784	7.28649	5.8245	5.94476	6.54137
AAEL008991	0	0.145793	0	0	0	0
AAEL017946	0	0	0	0	0	0
AAEL005699	21.133	19.4479	19.1927	24.7056	22.5061	25.782
AAEL001591	1.97832	2.17079	1.46997	1.75114	1.90729	1.63322
Novel02235	16.3265	16.8943	17.0631	19.5664	20.6211	17.8586
AAEL008088	42.0094	45.0986	42.7538	39.7797	37.4286	45.3226
Novel01711	3.00616	2.84565	3.18453	2.69075	2.31003	2.66641
Novel01914	3.04023	2.61525	2.97888	4.60857	5.56048	3.31699
AAEL010307	11.2313	10.2269	10.7816	14.9052	11.7084	11.8162
AAEL005966	3.93817	3.81883	4.41253	4.63813	4.25307	5.60732
AAEL008756	3.93723	3.7755	4.15481	4.19805	4.15938	4.7176
AAEL012617	0.424994	0.732648	0.484843	0.747459	0.576663	1.06475
AAEL017481	856.739	851.355	841.956	782.596	767.751	817.633
AAEL000211	21.2556	21.8572	21.1345	26.7184	27.5309	22.4122
AAEL002179	22.4162	24.0588	22.3618	19.9083	20.8418	19.3286
AAEL000881	0	0	0	0	0	0
Novel00387	0.233578	0.317099	0.319765	1.66376	1.38546	1.09914
AAEL003904	0.0636514	0.185168	0.163384	0.12594	0	0.249602
AAEL001388	39.6813	43.3361	39.7781	36.6628	36.0467	39.4386
AAEL011701	16.3737	16.1181	17.0026	16.0267	15.1047	17.2193
AAEL009514	0.0726687	0.0704665	0	0.143782	0.0633871	0
AAEL012655	37.0141	37.0675	37.5455	34.683	33.1024	34.7652
AAEL011949	13.5682	13.2734	13.4456	13.319	12.2279	12.9189
AAEL002969	6.72287	7.85131	7.40283	15.4417	15.8333	19.9442
AAEL010588	8.29926	7.06804	7.50236	8.53173	7.90022	9.16203
Novel00204	5.56036	4.97998	4.42716	5.34806	5.11962	5.1104
AAEL003502	28.9353	27.6741	29.0534	32.9392	30.7716	30.3096
Novel02394	14.7616	12.3905	13.7236	25.8808	25.8404	25.1851
AAEL014115	0	0	0	0	0	0
AAEL001335	0	0	0.174644	0.201931	0.0593481	0
AAEL005214	25.0739	25.331	25.6302	25.428	24.7487	26.17
AAEL009649	15.196	16.8696	16.2301	15.9665	14.9463	14.6919
AAEL003974	6.54018	6.61301	7.03074	10.12	8.14281	9.09688
AAEL006202	0	0	0	0	0	0
AAEL017833	0	0	0	0	0	0
AAEL011064	33.3723	33.6484	32.6847	34.3883	36.7426	35.6154
Novel01736	1.4276	0.761385	1.34363	0.423696	0.498103	0.139954
AAEL004929	0	0	0	0	0	0
AAEL014712	5.76661	5.63732	4.65322	4.40622	4.17128	5.97502
AAEL002885	15.6923	16.2258	15.694	14.6184	14.753	15.8872
AAEL003832	1.04643	1.18384	1.34301	123.538	124.442	91.4729
AAEL009908	9.33162	9.54809	9.93908	8.43592	7.63452	8.32805
Novel02107	6.19933	7.45752	6.58019	5.50072	5.74201	6.6205
AAEL013970	6.73862	7.69718	6.546	6.34906	7.04174	7.02012
AAEL013160	13.0104	13.0231	13.6855	12.2253	11.4707	13.4405
AAEL009496	2273.38	2258.83	2234.72	2170.25	2186.53	2262.43
AAEL016151	0	0	0	0	0	0
AAEL002213	0.140649	0.0681934	0.0601709	0.139144	0.0613424	0.0689425
AAEL018474	0	0	0	0	0	0
AAEL007798	11.2067	9.91625	11.6263	10.8443	10.0503	11.0208
Novel02617	37.7425	37.5627	40.1538	38.2922	38.2556	40.2196
AAEL005094	0	0	0	0	0	0
AAEL014375	24.0419	24.1352	27.1939	25.0702	23.0165	25.1204
AAEL001190	27.8767	28.2878	28.7828	27.0659	29.8798	29.519
AAEL003737	2.41926	2.0479	2.72319	2.88382	2.49945	2.49808
AAEL013282	0.127303	0	0.217845	0	0.111043	0
AAEL017779	0	0	0	0	0	0
AAEL009719	33.0545	31.9267	33.1789	26.9906	27.145	30.3488
AAEL015438	22.9409	22.571	21.0348	20.2069	19.8645	21.6681
AAEL001245	37.8942	35.2406	37.7357	34.1464	39.3465	37.8657
AAEL017279	0	0	0	0	0	0
AAEL003519	12.9989	13.0001	12.4992	12.8799	11.9784	13.1629
AAEL006538	24.8344	27.0089	25.2793	23.9352	26.0907	24.7499
AAEL017812	0	0	0	0	0	0
AAEL013584	1.41758	1.812	2.42581	0.573712	0.449643	0.442183
AAEL002975	0.532575	0.625983	0.676616	0.622671	0.605325	0.85436
AAEL012352	21.472	23.3708	19.1966	17.3405	19.0352	17.871
AAEL000244	1.78288	1.77495	2.27802	1.50511	1.2856	1.95758
AAEL018568	0	0	0	0	0	0
AAEL015104	0.0598644	0	0	0.236895	0.0522182	0.234752
AAEL016027	0	0	0	0	0	0
AAEL015663	4.15977	4.44078	3.85304	4.41729	5.59249	4.93852
AAEL011898	22.6533	22.1714	23.7374	21.6282	20.197	21.5101
AAEL005100	18.9655	17.0257	17.9002	19.9232	20.0224	17.5961
AAEL016008	0	0	0	0	0	0
Novel02074	9.6956	9.08339	10.5266	10.8338	10.8495	10.963
AAEL005521	67.804	68.562	64.9946	77.9831	73.4078	77.5975
AAEL000664	0.521319	0.551477	0.689349	0.328198	0.165358	0.37169
AAEL000917	0	0.0710587	0	0	0.0319599	0
Novel00819	0.398792	0.154683	0.0682426	0.236714	0.626141	0.390955
Novel00906	0.566658	0.641067	0.323228	0.280297	0.576663	0.555522
AAEL016918	0	0	0	0	0	0
AAEL016239	0	0	0	0	0	0
AAEL014534	13.0168	12.7919	11.8037	11.9655	12.0058	11.4054
AAEL002389	10.9621	8.98662	9.28873	10.8972	12.6569	10.3313
AAEL013653	40.0653	38.5358	40.2098	40.0581	38.5767	41.0368
AAEL010370	3.97938	3.68014	3.96441	3.40824	3.92107	3.72057
AAEL008571	4.00204	3.88077	3.67653	3.79251	4.51978	3.34521
AAEL010360	5.02522	4.38155	4.91391	4.76256	5.23059	6.08564
Novel02562	0.743781	0.643966	0.765186	0.578145	0.432521	0.624998
AAEL009846	15.7721	16.5177	16.3019	18.5992	17.0228	16.1219
AAEL002172	3.46993	2.85389	2.82903	3.57658	4.07262	4.07852
AAEL002599	8.9968	9.15157	8.94012	10.0291	8.68447	9.22668
Novel02378	3.37461	4.28591	4.29274	5.70204	4.24607	4.12805
Novel02365	0.262592	0.509269	0.168509	0.519564	0.400842	0.128716
Novel01984	0.4851	0.806398	0.948708	0.754142	1.02763	1.08701
AAEL014770	0	0	0	0	0	0
AAEL013643	36.2807	33.1269	35.6065	30.5404	31.0858	32.0444
AAEL016349	0	0	0	0	0	0
AAEL002278	6.36514	6.54259	5.9036	5.89401	6.37387	6.53957
AAEL004418	0.45896	0.58413	0.515411	0.340536	0.150127	0.618668
AAEL015654	1.08131	1.92796	1.25348	1.89792	1.7647	1.64138
Novel00533	2.31056	2.26544	2.65791	2.8954	2.9336	1.88763
AAEL002749	0	0	0	0	0	0
Novel00345	3.89822	5.55201	6.20173	11.9913	9.98845	9.19576
AAEL009679	16.1997	17.7932	16.0588	16.4932	14.8623	16.9093
AAEL017558	356.643	363.034	369.266	414.531	425.446	407.013
AAEL016492	0	0	0	0	0	0
AAEL013944	0	0	0	0	0	0
AAEL006995	8.27794	8.71175	8.18683	7.65946	8.26127	7.59016
AAEL017772	0.594562	0	0	0	0	0.582878
AAEL013564	32.1413	29.8713	28.4726	28.6903	24.7137	33.5404
AAEL001796	6.94228	7.79818	7.7514	6.65691	5.66905	6.24271
AAEL009139	0.411332	0.398867	1.26699	0.732475	0.143518	0.725848
AAEL006973	6.84277	6.75555	7.37149	7.42952	7.78103	7.38099
AAEL013067	17.2225	16.3482	17.4094	16.8944	16.6708	18.8075
AAEL005856	35.9871	37.3438	36.4695	38.6304	38.0153	37.5249
AAEL017625	0	0	0	0	0	0
AAEL008474	0.846169	0.820527	1.18253	1.33938	1.25476	1.10605
Novel01106	0.0964451	0.140284	0.37134	0.286239	0.0420633	0.189099
AAEL007619	4.75464	5.12504	5.21178	6.17747	5.75824	5.24135
AAEL010510	11.9746	10.8019	11.2824	10.7293	10.281	10.6092
Novel00976	0.523738	0.507867	0.134436	0.7772	0.776635	0.56479
AAEL000611	0.28591	0.554491	0.978517	56.8528	63.8443	47.3692
AAEL003627	1.69735	1.88104	1.31397	1.4393	1.99758	1.76964
AAEL007102	13.4558	14.8926	14.7168	15.1541	16.1211	14.5458
AAEL006784	2.94997	2.42049	2.96783	1.69973	2.40353	2.54242
AAEL006859	31.5613	31.2084	33.5205	37.3089	36.5365	37.761
Novel02329	0	0	0	0	0	0
AAEL018552	0	0	0	0	0	0
AAEL016526	0	0	0	0	0	0.702647
Novel01806	22.1769	23.5652	25.0537	23.4503	24.499	22.1967
AAEL001084	1.07161	0.883267	1.0315	1.35168	1.42548	1.68088
AAEL005493	31.0395	31.9511	32.7275	33.5576	33.1287	33.7065
AAEL000369	0.0771956	0.0415868	0.058711	0.0933405	0.157117	0.0420436
AAEL003891	0.465252	0.300769	0.381491	0.306849	0.304371	0.342082
Novel00822	3.4881	2.11909	2.51703	1.62145	1.13639	2.05997
AAEL006367	8.30113	9.59656	9.20792	8.4263	9.00981	7.63434
AAEL015670	4.33965	2.77896	4.06337	4.0502	4.28533	3.29111
Novel02249	1.19903	0.1057	0.18653	0.32351	0.0950807	0.427444
AAEL014503	6.36439	6.72626	6.81195	6.13121	5.90496	6.75341
AAEL005807	1.11798	1.51774	1.62616	3.09684	2.43797	2.41122
AAEL011377	1.50927	1.09765	1.6142	4.10608	1.64563	2.34272
AAEL010864	6.05918	5.90341	6.11801	5.59661	6.6379	6.19347
AAEL002313	0.108102	0.0349421	0.0616627	0.0712969	0.125727	0.0353259
AAEL013337	0.89297	0.609344	0.537658	0.556224	0.576975	0.648461
AAEL003612	0	0	0	0	0	0
AAEL016739	0	0	0	0	0	0.702647
AAEL003106	30.7657	31.3758	32.0006	36.1761	33.8657	33.057
AAEL016078	0	0	0	0	0	0
AAEL006755	8.14385	7.35617	7.63619	7.83597	8.75796	7.87444
AAEL015373	29.6137	32.8024	33.5002	39.9502	42.831	43.8345
Novel01233	0	0.180234	0.795154	0.459694	0.162127	0.182214
AAEL014059	19.7243	18.8632	19.8721	19.9014	19.4955	19.4106
AAEL014970	1.63249	2.09751	1.97297	1.4939	1.72658	1.38036
AAEL013281	0.251848	0.366324	0.161614	0	0.274601	0.123449
AAEL001173	8.91937	9.54794	8.98868	9.21111	9.36133	8.54214
AAEL004435	56.0904	53.8685	55.6066	50.8216	46.4951	52.5973
AAEL008940	1.53253	1.6826	1.99399	1.55372	1.50251	1.24167
AAEL004060	530.237	533.261	515.882	598.118	626.331	582.988
AAEL007568	33.6978	34.9117	33.4077	27.4541	27.0213	29.8269
AAEL005481	33.3506	33.4823	33.4568	37.2786	37.4177	36.9753
Novel01761	3.05417	2.69459	2.59178	2.74906	3.14449	2.52785
AAEL012593	1.59373	1.35225	1.41011	1.27209	1.54815	1.45588
AAEL002024	0	0	0	0	0	0
AAEL017942	0	0	0	0	0	0
AAEL001026	0.454179	0.352333	0.233162	0.71891	0.0792339	0.534304
AAEL004045	16.6282	17.3341	17.2797	20.7509	20.3283	19.0725
AAEL011690	0	0.0184628	0	0	0	0
AAEL000806	1.30935	1.11731	1.25473	1.34715	1.09643	0.821513
AAEL008895	0	0.0676479	0	0	0.0608516	0
AAEL009274	77.8267	77.8374	75.8696	71.0395	71.9927	71.2731
AAEL016575	0	0	0	0	0	0
AAEL000689	3.68933	2.76446	2.82186	3.70515	2.19417	2.57562
AAEL015341	0.397127	0.192546	0.424736	0.491096	1.12581	0.875975
AAEL005004	0.219377	0.212729	0.218987	6.83643	6.47426	7.02549
AAEL012649	0.178166	0.403123	0.152442	0.528778	0.15541	0.698659
AAEL006640	19.8414	19.306	18.6433	16.1559	16.0822	20.5395
AAEL009294	32.4785	31.4693	30.5802	32.0672	32.2778	35.8092
AAEL003676	178.366	177.844	178.622	162.393	160.03	168.118
AAEL012024	0	0	0	0	0	0
AAEL017820	0	0	0	0	0	0
AAEL008310	23.5447	21.1822	21.4882	20.4458	21.7925	17.6962
AAEL014521	1.86712	2.19924	2.13005	1.56537	1.84947	1.76838
AAEL004124	12.628	11.2584	12.5303	11.2063	11.0151	11.0495
AAEL018063	0	0	0.0344628	0	0	0
AAEL016889	0	0	0	0	0	0
AAEL015460	1.67945	1.00219	0.773753	0.766838	0.338065	0.12665
AAEL013683	0.196328	0.380757	0.503945	0.242784	0.342504	0.096235
AAEL003665	1.64461	1.48351	1.96347	1.32431	1.76817	1.23734
AAEL003338	9.78395	9.33038	10.284	10.16	8.90167	8.28949
AAEL016596	0	0	0	0	0	0
AAEL010165	25.1322	23.9103	23.0154	24.185	24.8207	24.1213
AAEL007325	42.7976	39.3651	46.3969	43.0463	44.7561	40.0309
AAEL002197	0	0	0	0	0	0
AAEL018663	0	0	0	0	0	0
AAEL015332	0	0	0	0	0	0
AAEL002872	0	0	0	0	0	0
AAEL007069	14.0353	13.5118	13.1355	12.0529	11.2582	12.6815
AAEL014523	10.1927	10.0556	10.9182	9.19794	8.86514	8.45885
Novel00051	3.74106	3.36857	4.6642	3.54241	3.17	4.24387
AAEL013827	104.464	100.052	100.646	106.11	104.079	101.605
AAEL011711	284.236	283.952	284.309	278.003	311.332	253.474
Novel02426	1.54454	1.31052	1.07375	2.10102	2.94715	2.36592
AAEL004600	0.908648	0.710285	0.721923	0.853061	0.83303	0.972599
Novel00233	0.105487	0	0.0902563	0.208716	0.0920135	0
AAEL018699	10.0546	9.89449	9.00581	8.65022	9.52347	9.6877
Novel00360	18.0921	18.4525	17.2021	17.6696	17.2848	17.6799
Novel01220	0.336472	1.46824	0.719729	0.665743	0.733741	1.31944
AAEL007030	31.1845	30.7334	32.268	28.2398	28.0093	28.9376
AAEL010491	49.8145	50.3069	50.6974	47.8809	47.6454	46.7538
Novel00424	2.04736	2.50003	2.14104	2.55057	1.78586	2.60183
AAEL006543	8.15929	8.95049	8.37748	8.98007	8.31817	9.39876
AAEL012050	1.31626	2.87184	1.8301	1.62772	2.72684	1.93559
AAEL000001	25.6013	23.4853	24.7768	21.1278	20.4657	20.4528
AAEL012243	101.858	100.911	100.865	104.095	98.7489	104.544
AAEL011105	82.8134	79.7528	81.0789	83.4629	80.578	81.8654
AAEL004858	3.79403	3.9944	3.40082	4.1109	3.53007	4.49878
AAEL011787	7.34132	7.71208	8.57455	5.44707	6.12413	4.99795
AAEL012518	27.7839	27.4524	28.8522	30.6982	32.2456	34.6064
AAEL013295	44.8822	44.4297	44.7671	37.7245	36.5711	34.3887
Novel01021	0.500902	0.574035	1.01301	0.450492	0.516365	0.312491
AAEL013872	17.2661	15.9395	16.3027	13.7168	15.289	13.2508
AAEL005377	0.0881946	0.44899	0.245248	0.196314	0.346185	0.475538
AAEL001656	30.4186	31.5035	31.6049	30.1655	28.4184	32.2445
Novel01286	5.92016	5.12014	4.31243	5.61937	5.51293	6.50969
AAEL005380	17.6203	17.4178	18.0361	19.1044	19.0253	18.5906
AAEL001792	0.525668	0.339825	0.689648	0.381364	0.427959	0.309202
AAEL002881	1275.04	1225.96	1221.55	1375.83	1413.72	1457.66
AAEL017532	22.7695	21.4531	23.8113	22.7389	25.0262	22.9553
AAEL018603	0	0	0	0	0	0
AAEL005844	78.0402	78.0835	76.1366	84.784	81.2171	75.5987
Novel00293	1.73761	1.37293	1.43167	1.33701	1.12272	0.694004
AAEL002941	3.0315	2.79447	3.52245	3.48039	3.46045	3.48559
AAEL017842	0	0	0	0	0	0
AAEL006348	0	0	0	0.0740508	0.0326457	0.110071
AAEL007727	0.0517522	0.150552	0.0885601	0	0.225711	0.152205
AAEL017378	9.55516	8.99573	9.36618	9.06286	8.19312	9.39012
AAEL017100	2.17723	2.30918	1.86287	2.35586	1.7211	2.86815
AAEL012752	10.927	10.9065	11.2375	11.1974	11.5183	12.4569
AAEL015440	23.9437	25.8935	26.3882	27.9766	27.7614	29.6554
AAEL012734	5.02231	5.37047	4.41491	5.34291	5.55106	6.84584
AAEL005694	1.38223	1.22208	0.973955	1.16634	1.63122	1.99274
AAEL014273	16.9149	19.0433	19.5013	18.5065	17.4427	18.1283
AAEL017907	0	0	0	0	0	0
AAEL015430	0	0	0	0.08584	0.151372	0.25519
AAEL016597	0	0	0	0	0	0
AAEL000190	0	0.0614981	0	0	0	0.0621736
AAEL017785	1.11322	1.07949	0.952492	0	0	0.545673
AAEL013679	27.3665	26.3339	28.3495	23.5987	21.7218	25.698
AAEL012598	0	0	0	0	0	0
AAEL005979	3.36352	3.23139	3.14436	3.78968	3.5044	3.96912
AAEL014847	59.7107	62.5517	62.9945	66.5244	70.0021	59.0821
Novel02481	0.744312	0.993894	0.866528	1.14677	0.989832	0.909115
AAEL006525	23.0996	22.5048	22.8108	21.7356	20.6795	22.7521
Novel00312	4.31175	3.69866	4.32773	2.21484	2.24216	1.4632
Novel02415	0.484757	0.438729	0.442418	0.47957	0.451031	0.570277
AAEL008517	38.4096	39.0443	38.6377	37.4607	35.6797	37.9369
AAEL006434	11.8694	11.6844	11.7141	21.1284	21.3353	19.701
AAEL008029	9.24365	9.19337	9.2779	11.1964	8.4765	8.53919
AAEL006274	3.61273	4.01772	3.52344	3.59906	3.61408	3.46743
AAEL004233	1.08214	1.20675	0.833308	0.802919	1.1799	0.848699
Novel02611	8.78511	10.6217	11.4653	8.58108	8.92404	10.0297
AAEL010906	29.6776	29.7903	25.7033	21.369	22.4829	25.8023
AAEL002976	2.0599	2.21942	2.31081	1.268	1.95652	1.16678
AAEL007671	24.4754	24.1971	24.3637	23.3673	23.2582	21.553
AAEL000924	13.9574	13.524	14.419	13.6058	13.5733	13.7253
AAEL015095	1.66596	1.86789	1.46997	1.2876	1.31694	0.918685
AAEL016240	0	0	0	0	0	0
AAEL001857	4.31451	4.93309	5.06902	5.35135	4.66217	6.09206
AAEL017851	2.71479	2.3932	1.47816	0.244158	1.07638	2.41949
AAEL005453	41.6284	41.5436	40.9287	36.7054	35.7127	40.4982
AAEL007131	6.15051	6.59049	7.01664	6.14026	5.83039	5.28626
AAEL014691	0	0	0	0	0	0
AAEL008035	4.11187	3.77027	3.76949	3.74963	3.81848	4.01735
AAEL017609	0	0	0	0	0	0
AAEL009293	0	0	0	0	0	0
AAEL013724	3.97354	3.65033	3.4649	3.81817	3.68161	3.20583
AAEL006141	0	0	0	0	0	0
AAEL016395	0	0	0	0	0	0
AAEL007801	5.97371	5.92585	6.10995	5.63807	7.1872	5.92363
AAEL017465	0	0	0	0	0	0.155434
AAEL010232	0.094728	0.0918574	0.027017	0.187429	0.110172	0.0928664
Novel02467	0.823034	0.456053	0.201201	1.04686	0.512795	0.230531
AAEL006142	12.4147	11.4414	12.4306	11.9196	11.8597	12.5786
AAEL011206	31.0084	29.9355	23.0768	22.199	27.2395	30.6952
AAEL012411	17.1592	10.6382	15.6444	8.90521	8.58793	13.237
AAEL009235	59.386	59.7271	59.614	53.5524	52.109	62.2012
AAEL012332	0.0210634	0.0408502	0.0540666	0.041676	0.0367462	0.0206494
AAEL004569	7.3323	6.43448	6.21687	10.5361	10.8236	10.083
AAEL013353	219.119	225.251	224.866	217.223	205.037	209.158
AAEL010209	1.10061	1.06726	1.88341	0.586296	1.40313	1.24498
AAEL017185	0	0	0	0	0	0
AAEL011099	86.5624	87.1975	92.4092	90.0682	95.604	79.6065
AAEL007609	434.028	414.066	418.584	387.322	367.313	422.183
AAEL008865	6.80134	8.70744	7.7211	6.42072	5.58367	6.71126
AAEL009715	16.1076	18.6556	17.526	16.9055	15.86	17.4552
AAEL013328	0.237979	0.428568	0.37815	0.353149	0.34103	0.383283
AAEL017972	0	0	0	0	0	0
AAEL007298	38.9908	39.3481	41.8843	37.7523	39.8034	36.7885
AAEL012086	42.5261	41.1505	46.5302	113.775	109.121	106.07
AAEL001775	1.27733	1.38154	1.51326	1.21506	1.47844	0.891009
AAEL010192	4.56588	3.99046	4.34258	4.61395	4.17073	2.92006
AAEL002918	7.99587	8.72149	7.99795	7.92059	8.43482	8.23627
AAEL013149	0	0.0314154	0.0554392	0	0.0565185	0
AAEL001741	1.41729	0.57264	0.505273	0	0.206044	0.115786
AAEL011597	4.84817	4.77647	5.90701	6.02414	6.08967	6.34987
AAEL011938	0.212689	0	0.363961	0	0.185523	0
AAEL010775	0.0642507	0.0623036	0.27487	0.254252	0.186814	0.230956
AAEL016282	0	0	0	0	0	0
AAEL014855	4.0181	4.14682	3.63441	5.45157	5.75804	5.43039
AAEL003812	36.1123	34.0845	33.6568	34.4191	33.3747	34.6564
Novel02589	3.43091	4.36661	3.5777	3.28813	3.17975	5.25545
AAEL017695	0	0	0	0	0	0
AAEL000107	8.44633	8.91661	8.27703	7.90315	7.87563	8.70863
AAEL017519	37.6605	41.2229	36.8863	38.5516	44.0223	40.5537
AAEL014552	0.593887	0.556694	0.694458	0.763791	0.690711	0.718066
AAEL017456	0	0	0	0	0	0
AAEL011387	15.7952	14.6783	14.8285	16.7836	17.9557	16.3092
AAEL009228	9.53642	9.04749	9.87965	7.39451	9.44249	9.29848
AAEL001507	15.1997	17.6665	15.9336	15.5059	17.4073	16.6389
AAEL003524	21.8884	20.0333	20.5058	23.5359	20.0882	22.2041
AAEL003486	1.9858	2.84657	2.65943	2.64787	2.48528	2.62391
AAEL005500	40.6776	41.5481	43.0741	43.1409	44.7757	38.759
AAEL002603	0.160865	0.15599	0.0344098	0	0.0701594	0.078852
AAEL017958	0	0	0	0	0	0
AAEL005573	5.77284	4.49409	4.27844	4.26319	4.89366	5.93838
AAEL017334	15.211	15.6317	14.8213	21.4669	22.3825	18.5683
AAEL010887	6.27123	6.74274	6.85876	6.69733	6.16832	5.90361
AAEL010729	12.9119	13.3832	14.2535	14.4004	13.4965	14.138
AAEL008778	0	0	0	0	0	0
Novel00238	0.774611	0.637329	0.381595	0.696656	0.614249	0.851435
AAEL006501	26.9136	24.0904	26.7851	24.9498	24.5705	24.5396
AAEL012331	0	0	0	0	0	0
AAEL008713	0	0.0751643	0	0	0.0676129	0
Novel00465	1.12561	0.752758	0.830251	0.959969	0.677132	1.06544
AAEL009504	22.1858	23.0672	24.4664	24.8748	25.8028	21.6894
Novel01353	2.54046	2.14088	2.66533	2.06448	1.87303	2.13475
AAEL012314	3.8388	4.36586	3.85225	4.36035	4.42332	4.04213
AAEL008489	13.2208	14.8311	17.0049	12.2244	12.8135	14.5281
AAEL018377	0	0	0	0	0	0
AAEL006422	77.7091	77.2646	78.3105	71.2276	69.6545	76.2553
AAEL002032	0.814976	0.632223	0.557846	0.645004	0.995237	1.43813
AAEL002194	37.0365	37.1612	36.1847	31.6967	29.7421	33.9674
AAEL011808	0.0250702	0.0243104	0	0	0	0
Novel01333	11.6128	10.0234	11.9015	14.8972	13.5803	12.2603
AAEL016602	0	0	0	0	0	0
AAEL008027	26.6445	26.1138	25.8507	26.9555	24.8599	26.183
AAEL002720	86.0787	85.3444	89.4958	118.064	115.155	125.192
AAEL013559	17.461	18.128	18.1124	18.566	19.2633	18.0115
AAEL004116	2.01236	1.6912	0.9183	1.1945	1.63831	1.31521
Novel00136	0.10229	0.347166	0.131282	0.354185	0.223063	0.2507
AAEL003360	0	0	0	0	0	0
AAEL017795	0	0	0	0	0	0
AAEL009220	33.2249	34.7774	33.9628	31.359	31.6221	33.6628
AAEL008319	22.2348	20.4207	19.3031	17.8982	17.8957	19.5631
AAEL001264	94.6135	93.3105	97.5756	86.8706	83.4467	92.1353
AAEL017791	0	0	0	0	0	0
AAEL011629	4.48525	4.57332	4.26589	4.18968	3.72767	3.90644
AAEL013784	10.872	11.5529	11.0464	12.7723	12.684	13.4784
AAEL013723	34.558	31.1305	31.7791	30.354	30.9611	32.9923
AAEL009335	2.39787	2.09268	2.46199	1.32844	2.17526	1.64552
Novel02216	0.40163	0.212432	0.624803	0.361211	0.573271	0.572709
Novel01268	7.47449	6.82983	6.39531	4.40826	5.26601	9.30042
AAEL013952	44.6714	43.5483	43.1392	33.3705	31.7051	38.1979
AAEL003686	74.8997	73.3417	75.5689	123.716	116.856	123.35
AAEL016171	0	0	0	0	0	0
Novel01467	6.61536	7.99288	7.90008	6.15959	6.41843	5.96514
AAEL006655	10.1263	10.1362	10.3472	10.334	10.1027	10.4842
AAEL006529	8.39184	8.16663	8.41256	8.73742	8.53272	8.56031
AAEL003469	83.1503	80.3947	78.9666	71.6291	73.8872	71.4101
AAEL015137	0	0	0	0	0	0
AAEL014240	0	0	0.0483446	0.614878	0.443573	0.221569
AAEL008391	13.4186	11.4447	13.6681	12.5685	12.2621	11.7547
AAEL006977	84.2898	85.8343	87.8931	85.6718	85.5765	90.1027
AAEL014136	1.33226	1.40933	1.5026	0.958547	0.528226	1.00924
AAEL007353	21.3844	21.5628	21.9257	19.9596	19.7768	21.9551
AAEL016555	0	0	0	0.623633	0	0
AAEL013786	26.0952	26.6607	25.5438	25.0808	24.8401	24.0611
AAEL001191	10.5485	10.6047	11.3468	11.1692	10.5535	11.4481
AAEL015036	14.5285	13.137	13.0704	12.432	10.1872	12.2279
AAEL012136	5.34288	5.85208	5.61366	6.79199	7.07521	7.78897
AAEL008131	52.5113	47.8953	51.4973	43.1749	43.2018	49.0596
AAEL006632	12.9815	13.7562	13.9378	13.056	13.6289	11.1223
AAEL010884	661.318	648.447	626.633	750.325	747.382	801.464
AAEL002124	14.6514	14.9606	13.7745	14.5994	15.0897	16.3017
AAEL002091	30.0536	28.6753	28.9229	30.3149	30.2649	28.8853
AAEL008970	0.502688	0.64994	0.537636	1.28471	0.511563	0.862416
AAEL002854	7.81232	7.45273	8.20189	8.60603	8.95094	7.74159
Novel00409	6.78729	7.2206	6.76582	6.91023	7.93217	7.10612
AAEL006844	0.948221	0.755292	0.608485	0.368529	0.590792	0.265596
AAEL007661	8.70849	7.5215	7.60197	8.0921	7.10414	9.33233
AAEL016281	0	0	0	0	0	0
AAEL013122	0.13433	0.0651295	0.172402	0.0664461	0.0585863	0.065845
AAEL010946	5.14432	4.92759	5.28725	5.0272	4.8156	5.35073
Novel02509	11.3029	13.2585	10.6068	9.7391	10.0183	10.902
AAEL007370	33.8375	35.7994	39.3679	37.8995	37.0137	34.4878
AAEL013591	4.1525	4.52225	4.86481	2.84404	3.06487	3.4446
AAEL004554	25.7673	25.7494	25.3288	24.7619	24.6638	23.5255
AAEL016905	0	0	0	0	0	0
AAEL011722	0.0434564	0.210697	0.111546	0.0859826	0	0
AAEL009018	34.9313	36.3905	34.2535	16.308	18.9086	17.2556
AAEL014668	0.0403248	0	0.0172513	0.0797866	0.0175872	0
AAEL005868	48.2816	48.0606	47.8444	40.3565	37.6455	41.875
AAEL000697	8.69617	7.00385	7.24283	5.6306	5.29218	6.62762
AAEL008448	0	0	0	0	0	0
AAEL014363	0.837753	0.886217	0.521306	0.753443	0.863615	1.41859
AAEL005075	12.1659	11.0399	11.1478	9.75866	11.4724	11.403
AAEL000167	0	0	0	0	0	0
AAEL003885	17.8405	16.0198	18.1054	15.2752	14.8989	18.0781
AAEL012313	23.3995	23.8497	23.6745	25.6836	26.5191	27.4048
Novel01365	0	0	0	0	0	0
AAEL017945	0	0	0	0	0	0
AAEL016528	0	0	0	0	0	0
AAEL002186	17.3635	17.4342	18.1921	16.6703	15.0116	18.6818
AAEL003221	0.771435	0.924071	0.69888	1.03254	0.672904	0.845248
Novel02623	1.10708	0.793478	1.11197	0.333331	0.377873	0.519067
AAEL000869	0.0571819	0.0831736	0.195703	0	0.124696	0.140145
AAEL001569	29.4487	30.2197	27.9227	27.5173	26.3287	30.3115
AAEL000377	0	0	0	0	0	0
AAEL005896	10.3115	10.052	10.8767	10.3091	11.8499	10.6437
AAEL014582	3.36614	3.64258	3.29753	3.57143	3.12769	3.08477
AAEL009770	94.8166	91.8052	92.4099	78.0227	75.9486	83.8227
AAEL005338	7.57377	7.49845	8.10283	8.07536	8.29141	8.21592
AAEL006267	11.7378	13.2219	12.5744	11.9303	12.2021	12.043
AAEL015651	1.43196	1.28175	1.72785	1.88884	1.15298	1.36782
AAEL011023	18.3703	19.1016	18.241	18.5942	18.2833	18.5432
AAEL009331	10.4379	10.3778	9.43954	8.98638	9.85381	8.96984
AAEL004188	9.91121	11.2627	10.6381	10.79	10.8838	9.84657
Novel01587	0.430039	0.486509	0.919873	0.709062	0.937782	0.632382
Novel01611	0.110383	0.321113	0.283336	0.382205	0.288853	0.16232
AAEL017888	0	0	0	0	0	0
AAEL011625	0.905439	0.878001	1.43875	2.17539	1.636	0.887646
AAEL015240	19.932	23.0618	25.3874	24.2002	15.608	15.9875
AAEL007764	19.9074	20.9174	20.2238	18.9565	20.5174	20.4161
AAEL018028	0.352333	0.085414	0.125609	0.116188	0.128055	0.0575682
AAEL003406	8.43095	9.37773	10.5022	9.24021	10.887	8.83248
Novel00667	6.82454	8.59143	7.78559	7.22529	8.98153	6.8078
AAEL006904	13.9734	14.0978	13.8893	14.58	12.9133	15.7186
Novel00282	0.225329	0.305901	0.462709	0.267501	0.393098	0.397622
Novel02282	2.59789	2.41839	2.48953	2.72429	2.13011	2.4959
AAEL011698	29.3787	30.2346	29.8448	28.9983	28.6805	31.1225
AAEL012239	0.031396	0.0304446	0.0134315	0	0.013693	0.0153895
AAEL013003	8.6139	7.57945	9.41748	7.57486	7.14265	7.81909
AAEL016475	0	0	0	0	0	0
AAEL012830	33.1747	33.9601	34.2337	30.5762	31.5656	33.3803
AAEL008130	0.752827	0.243338	0.107355	0	0	0
AAEL002629	59.9531	59.8697	59.4444	80.9072	73.7656	81.1862
Novel00339	0.181882	0.646692	0.363117	0.359872	0.370187	0.59436
AAEL015218	0.743587	1.50766	1.38813	1.47126	1.1793	1.32541
AAEL003168	0.454424	0.425458	0.442443	0.325544	0.259699	0.368684
AAEL013853	2.45641	1.95321	2.14378	2.0413	2.05696	1.97467
AAEL002729	36.6801	35.6397	37.7929	38.2127	37.3757	39.5588
AAEL011872	6.38185	5.6452	5.25201	6.07258	6.58659	5.87436
AAEL004645	1.37032	1.4496	1.38565	1.35566	1.30396	0.854887
Novel00431	102.136	98.5467	100.258	83.0959	78.0287	92.5694
AAEL014990	0.340856	0.220351	0.0972142	0.337209	0.198214	0.501237
Novel01414	13.3064	14.0742	14.3428	12.1624	11.9159	10.8896
Novel01034	13.0574	10.3433	10.7787	12.8267	10.5073	9.55551
AAEL006648	4.67938	5.12135	4.68276	5.57682	4.70232	5.41905
Novel00231	0	0.0306191	0.216136	0.281143	0.27543	0.185733
AAEL004824	3.04811	3.28987	2.67605	3.27771	2.88999	3.5079
AAEL013519	0	0.167445	0.147746	0	0.150623	0.169285
AAEL008022	3.10535	3.18631	3.12042	1.82183	2.26776	2.83192
AAEL000285	0.834177	0.76396	0.277564	0.275083	0.444664	0.227162
Novel02604	0.630379	0.916914	2.15745	0.623633	0.274932	0
AAEL014050	9.74115	10.4772	10.1909	9.84732	9.75852	11.4263
AAEL007748	2.95715	2.54168	2.47269	2.59306	2.81395	2.99787
AAEL013273	15.1328	12.476	12.6334	12.0009	12.5587	13.7543
AAEL007826	23.8712	23.453	24.1137	25.3748	23.3341	25.3149
Novel00140	1.95883	1.99944	1.76422	1.5554	1.82105	1.51606
AAEL006364	7.44322	8.56213	7.36754	7.55608	8.10506	6.48617
AAEL016212	0	0	0	0	0	0
AAEL004559	15.1735	15.9417	16.6347	17.0876	17.8279	16.4157
AAEL017763	0	0	0	0	0	0
AAEL005102	27.2018	27.5804	27.444	31.4251	29.1377	27.2319
AAEL017474	0.433304	0.595245	0.308952	0.3215	0.251974	0.176995
AAEL006817	0	0	0.0336848	0.0389477	0	0
Novel02315	1.55191	0.859931	0.948456	0.657986	1.35369	0.217344
AAEL006695	1.77964	1.03543	1.21815	1.64322	1.03489	1.27942
Novel01099	1.52833	1.66381	1.61224	1.66927	1.75749	1.70535
AAEL010610	20.9564	21.1315	21.073	21.5759	22.0754	23.4966
AAEL005271	27.9708	26.7118	26.1101	24.258	22.6713	27.1161
AAEL005867	78.8894	76.4658	74.9603	80.5291	72.3649	84.3577
Novel00337	3.79022	4.63415	3.38397	3.34208	3.44986	4.36194
AAEL003939	13.1987	13.212	13.0959	13.1512	12.5248	13.2179
AAEL017588	0	0	0	0	0	0
Novel01123	1.84014	1.48698	1.36453	1.51704	1.97964	1.26279
AAEL008585	9.39769	9.83897	10.2896	9.91693	10.3967	9.97701
AAEL001012	0	0	0	0	0	0
AAEL012769	0.0703245	0.0340967	0	0	0.0306712	0
AAEL008874	54.7363	40.3285	47.522	45.6563	41.894	38.9302
AAEL004453	91.6188	90.2166	87.0323	91.7065	94.9073	98.4627
AAEL012532	43.6542	42.5953	47.5238	55.5774	57.9885	51.916
AAEL003659	158.747	150.726	148.135	107.805	98.7173	126.299
AAEL017142	0	0.528499	0.466324	0	0	0.267152
AAEL000626	0.190606	0.18483	0.326172	0.377133	0.249392	0.654012
Novel00755	0.280544	0.544085	0.660105	0.242849	0.244712	0.343788
AAEL003082	12.9405	11.0222	12.5683	12.9058	11.8063	12.6519
AAEL002942	0.198187	0.329454	0.290696	0.336114	0.296355	0.444097
AAEL004182	7.47971	6.33314	5.71296	6.85822	5.50593	7.83349
Novel00388	7.00601	6.84188	6.39834	6.83272	6.58793	5.84538
AAEL007824	6080.66	6404.41	6757.26	6887.81	6225.98	5708.86
AAEL000104	0.235285	0.313713	0.327135	0.34915	0.359158	0.288326
AAEL009699	0	0	0	0	0	0
Novel02089	7.1911	7.45409	9.44141	9.81261	6.27262	5.95585
AAEL017234	0.0562596	0.109109	0.240684	0.0556576	0.441665	0.055154
Novel01222	3.7067	4.07823	3.9339	3.87859	3.51306	3.10974
AAEL006620	0.487583	0.581917	0.770187	1.03894	0.88333	0.588309
Novel01159	2.47057	2.45449	2.52885	2.86398	2.68826	2.63995
AAEL009092	67.082	65.7688	65.0517	59.5319	59.7367	68.2697
Novel01801	0.991733	0.699404	1.28567	0.148655	0.209713	0.14731
AAEL008721	5.8274	6.17082	6.98961	5.76504	6.19015	6.79938
AAEL011463	1.23109	0.716272	0.974344	1.12657	1.50339	1.11638
AAEL012960	121.12	122.317	124.116	113.142	108.538	112.917
AAEL012592	2.07372	1.85619	1.54683	2.84057	2.27266	1.7202
AAEL013310	18.6664	16.0821	18.8806	15.9266	16.2822	17.9594
AAEL005236	123.329	146.772	146.826	223.684	228.465	186.549
AAEL015065	52.0879	52.3389	52.8909	56.2483	57.6729	55.902
AAEL009351	162.736	158.286	161.066	166.583	162.903	158.078
Novel01602	3.87342	3.99079	2.69276	3.38291	2.48123	3.3523
AAEL018381	0	0	0	0	0	0
AAEL002621	15.4421	14.798	14.9915	14.3782	15.1073	14.2679
AAEL000342	1.10109	1.20119	1.12717	1.10876	1.47498	1.40714
AAEL001487	0.056995	0.0552679	0	0	0	0
AAEL005037	88.177	82.5629	83.9885	77.6014	69.5046	82.253
AAEL001769	87.4804	87.763	87.4768	87.4075	84.0375	91.7879
Novel00786	0.447192	0.473062	0.356537	0.281531	0.416671	0.278984
AAEL018108	0	0	0	0	0	0
AAEL006093	0.0977971	0.0316112	0.0278923	0.129001	0.142177	0.0639168
AAEL004092	0.749233	0.645803	0.759771	0.247072	0.302564	0.217632
AAEL001957	4.983	6.86362	5.66857	5.93801	5.82832	5.10712
AAEL010042	26.5721	26.377	27.2703	24.4203	24.8248	24.2943
AAEL000080	10.3798	12.4146	10.7259	14.3806	14.6765	13.793
AAEL006457	2.89084	2.80323	2.52012	2.88688	3.04496	2.72708
AAEL002856	20.3194	21.1979	20.2372	24.2854	23.6634	26.5249
AAEL002598	1.62058	2.09529	1.38659	0.916133	1.54822	2.19396
AAEL006754	2.68414	2.56544	2.92294	2.54107	2.36371	2.59362
AAEL003415	60.8261	60.9897	57.951	58.0958	54.0867	60.8354
AAEL007538	33.6555	34.4267	32.504	32.3993	31.7271	34.2825
Novel01500	3.24347	2.89103	4.2048	3.857	3.858	3.14761
AAEL003684	16.1133	15.1481	13.9872	15.0604	15.0971	15.3375
AAEL010878	1.45027	1.62268	1.04998	1.76585	1.50832	1.42177
AAEL007745	0	0	0	0	0	0
AAEL016775	0	0	0	0	0	0
AAEL006618	0.788766	1.52973	1.29977	0.95373	0.942843	0.916462
AAEL007819	6.87908	7.49463	5.6435	8.727	7.48291	8.60838
Novel00927	0.0357387	0.0693113	0.0611573	0.353562	0.15587	0.105109
Novel02368	2.67553	3.29454	3.56102	4.83164	3.59331	3.95524
AAEL002761	274.759	279.369	277.346	250.664	248.908	257.363
AAEL001118	0.114364	0.129381	0.163086	0.150853	0.0997568	0.261605
AAEL001123	0.0486372	0.0235816	0.0520185	0.0240583	0.0318188	0.0596017
AAEL010302	17.3859	16.4356	17.1175	16.3088	16.5937	17.6061
AAEL011583	0.842849	0.775394	0.887577	0.641407	0.584387	0.338989
AAEL013590	7.75709	7.54357	7.93029	8.0259	7.75509	8.65056
AAEL001998	80.1677	79.4549	80.6046	71.9545	71.8887	75.6496
AAEL011448	3.10908	3.27328	3.30623	2.85611	2.75072	3.52695
AAEL017353	11.7025	9.95683	12.726	11.1291	9.7468	9.10399
Novel01663	0.650533	0.450585	0.715638	1.74684	0.891698	0.91107
AAEL007972	0.818506	0.915811	1.29291	1.0589	1.04348	1.54312
AAEL012886	2.79893	2.80373	2.75629	2.7951	2.92512	3.02867
AAEL016420	0	0	0	0	0	0
AAEL002600	110.108	106.283	110.298	147.202	140.642	156.293
AAEL005666	14.2726	14.4556	14.0906	17.1068	16.6095	18.3647
AAEL005800	1.01217	1.01925	0.866031	2.00268	1.96953	2.17538
AAEL004548	12.4144	11.2584	12.1701	12.7291	12.9332	11.185
AAEL009020	30.0904	25.5494	25.2976	22.5855	23.3743	22.161
Novel02185	0.908359	0.528499	0.310883	0.449319	0.396169	0.0890507
AAEL009123	6.1095	7.02656	6.56463	4.95477	5.20523	4.28314
AAEL011269	23.5902	21.2575	21.8607	19.461	19.8157	21.7193
AAEL016506	0	0	0	0	0	0
AAEL001483	0.803491	0.779142	1.2132	1.63654	1.15437	1.15838
AAEL018051	23.1321	21.7688	23.9116	21.1565	21.5741	22.7653
AAEL008476	6.99096	6.80978	7.49728	7.94887	8.9953	8.09403
AAEL008492	18.9121	18.8018	17.866	23.3724	22.6893	24.0382
AAEL012601	0.345356	0	0	0	0.150623	0
AAEL003960	0.396375	0.416393	0.310883	0.326777	0.345748	0.356203
AAEL004464	11.2726	10.5251	10.5589	10.3951	10.286	11.4189
Novel02111	1.72278	1.73245	2.07457	1.26248	1.44708	1.50127
AAEL012891	14.1546	11.7648	11.6784	9.50212	17.6382	12.1419
AAEL005946	185.151	182.957	179.069	177.941	165.037	186.694
Novel01747	0.708003	0.274619	0.545202	0.630384	0.24703	0.485863
Novel00344	9.96009	10.7804	9.12316	9.44464	9.22868	8.30578
AAEL004612	1.20974	0.586542	1.682	0.897599	1.05523	0.741232
AAEL009369	71.0077	69.8374	70.6815	69.4775	61.7345	73.0471
AAEL007388	0.566211	0.549053	0.847805	0.770209	0.956916	0.607123
AAEL001256	0	0.0441182	0	0	0.0396858	0
AAEL012932	54.2214	57.5031	54.7397	48.4722	46.7861	54.2304
AAEL017076	57.2048	64.6037	69.5383	63.1491	60.5474	78.3077
Novel01521	0.0925716	0.305205	0.285141	0.329691	0.290692	0.199655
AAEL011809	0.447366	0.453527	0.400173	0.462695	0.744977	0.53825
AAEL000293	122.759	117.529	115.802	101.955	104.503	118.741
AAEL015345	4.03194	2.81866	2.24638	2.9684	2.94443	3.03347
AAEL018411	0	0	0	0	0	0
AAEL010609	0.360217	0.261975	0.231156	0.534543	0.471312	0.0882844
Novel01085	2.85663	3.13455	2.63714	2.82606	2.78685	3.02158
AAEL013449	0.134676	0	0.230461	0.46632	0.117474	0.264058
AAEL014414	37.0038	35.8499	37.1387	37.6689	40.2007	39.3982
AAEL014012	34.6277	34.1309	34.1102	33.9127	31.4612	35.9177
AAEL005373	0.633432	0.859931	0.794897	0.334215	0.626197	0.413989
AAEL014407	2.3045	2.78192	2.25345	1.88435	2.08195	1.91341
Novel02132	0.101007	0	0	0.0999257	0.264317	0.198043
AAEL013701	1.82288	2.10205	2.17091	1.97396	2.44954	2.29419
AAEL003228	10.1092	10.2472	10.5363	9.37771	9.26763	10.2755
Novel01007	0.987197	1.20701	0.514143	1.06156	1.49758	0.883641
AAEL000129	0.742148	0.565446	0.8391	0.550655	0.809197	1.06536
AAEL000654	6.54018	5.70223	5.86587	5.64723	5.42961	6.32729
AAEL009930	5.69406	5.64236	6.18489	5.97989	6.10826	6.65124
AAEL017890	0	0	0	0	0	0
AAEL001869	121.905	116.927	119.27	115.185	116.973	119.31
AAEL001225	0.941957	0.747337	0.439612	0.64949	0.622459	0.69958
AAEL001632	0.783646	0.658579	0.424651	0.51684	0.524059	0.665813
Novel01832	0	0.288272	1.78051	1.1764	1.81518	0.582878
AAEL006865	8.89089	8.05883	8.8629	8.30616	8.24653	8.49868
Novel01018	0.829806	0.748192	0.647716	0.532882	0.393656	0.399613
AAEL001601	27.2981	30.4742	27.1775	33.5908	30.8668	27.9181
AAEL011203	0.281803	0.842562	0.602789	0.859595	0.635009	0.598575
AAEL002899	25.4631	23.6768	19.6975	36.5782	29.8173	31.1179
AAEL008515	6.98224	5.97927	6.55602	6.77296	6.48592	7.28951
AAEL015364	0	0	0	0	0	0
AAEL000090	48.6766	45.9115	47.4179	47.9754	44.7803	48.3096
AAEL011826	19.0892	19.2602	20.3227	18.9359	18.1791	18.6383
AAEL006067	11.1687	11.5493	10.5474	9.53623	8.89328	10.086
AAEL014390	0.113005	0.273952	0.0483446	0.894368	0.739288	0.720099
AAEL000871	0	0	0	0	0.0320947	0
AAEL015527	5.27994	4.94339	4.61497	11.5051	10.025	9.95075
AAEL005747	13.0065	11.8957	11.3815	12.8673	12.5055	15.0692
AAEL005494	3.02631	2.73896	2.66608	1.72982	1.68163	1.23069
AAEL007802	3.14551	2.60684	2.50358	2.22533	2.44066	2.43827
Novel02566	14.374	13.9942	13.7745	10.4092	11.4849	12.626
AAEL001933	11.4998	11.437	11.3711	11.9596	11.0094	11.707
AAEL002995	8.89271	9.43851	9.62853	9.02148	8.46206	8.74965
AAEL008491	12.8984	12.684	12.6238	12.8324	12.092	11.7889
AAEL002750	0	0.0450986	0	0.0920205	0	0.045594
AAEL018284	16.78	17.1768	16.5798	16.7889	16.7475	16.7802
AAEL011447	4105.78	4158.12	4184.89	4469.59	4799.96	3888.29
AAEL018407	0	0	0	0	0	0
AAEL008191	1.14294	1.20067	0.977923	1.16212	1.10774	0.902611
AAEL007848	22.9746	23.3579	22.7613	25.6909	24.4601	25.8724
AAEL017562	19.7478	17.8859	19.0914	19.0128	20.1379	21.1959
AAEL009863	76.0021	73.3886	71.891	69.7475	69.2083	68.2537
AAEL018025	0.33975	0.54909	0.387594	0.896304	0.19757	0.555122
AAEL003806	0.638932	0.550729	0.728909	0.842793	0.557325	0.626376
AAEL001405	18.7915	18.3292	18.7265	16.4033	18.1591	18.35
AAEL006733	3.65169	3.85264	2.74952	3.41031	3.28721	3.40809
AAEL005414	19.2894	17.019	16.646	15.1517	13.5761	15.8262
Novel02256	0.814976	0.632223	0.557846	2.25751	2.417	1.11854
AAEL016356	0	0	0	0	0	0
AAEL012281	9.99455	9.93396	9.87699	11.0741	11.1154	11.8068
AAEL013445	14.1228	13.3905	14.9224	14.0603	13.7659	15.3396
AAEL012811	7.15806	7.0768	6.8228	5.69746	5.53197	6.56023
AAEL012594	22.0089	22.9301	21.2158	22.7114	19.674	21.4919
AAEL015217	9.27628	7.78529	8.60996	9.12334	9.25077	8.69512
AAEL017180	0	0	0	0	0	0
AAEL016033	0	0	0	0	0	0
AAEL014147	13.7339	13.881	14.2005	13.5869	12.8845	11.7555
AAEL016672	0	0	0	0	0	0
AAEL003976	71.5332	70.2192	71.1997	73.4896	68.8969	74.967
AAEL009925	5.86326	5.66584	5.45219	3.82673	4.5106	4.11144
AAEL010070	19.3342	17.0897	19.4435	19.2179	17.6107	17.9062
AAEL010138	10.1363	9.33772	10.5094	8.40572	8.50362	8.76807
AAEL003199	16.1947	15.355	14.9934	15.0903	15.5751	16.1479
AAEL013045	4.73082	5.20368	5.25606	3.63239	3.88022	4.08408
AAEL009787	7.92806	8.21612	8.69624	8.30787	7.43985	7.68017
AAEL005665	46.1943	42.9591	42.7635	47.6358	50.7594	48.3685
Novel01126	1.36831	1.26366	1.0035	1.03136	1.9324	1.34142
AAEL014564	26.988	26.6494	27.2831	26.6992	26.6335	27.869
AAEL003302	19.0927	19.5823	19.1635	20.3414	22.2589	15.298
AAEL017633	0	0	0	0	0	0
AAEL009935	0.345071	0.167307	0.553592	0.213362	0.300997	0.253718
AAEL002261	81.4052	82.3679	80.5809	79.9268	74.8832	83.1867
AAEL012537	0.109459	0	0	0.216575	0	0
AAEL005382	0	0	0	0	0	0
AAEL015233	0.384434	0.447341	0.131571	0.266224	0.268266	0.188439
AAEL003473	0.301738	0.760746	0.413076	0.477615	0.210559	0.177485
AAEL012784	5.05612	3.34123	5.06314	6.66935	5.94577	6.68244
AAEL013489	7.17743	6.0818	5.42371	5.90612	6.17293	7.79263
AAEL004867	7.53112	8.45598	8.05469	8.13676	8.55726	6.70309
AAEL001566	6.83763	5.71034	6.09524	7.83724	7.29116	7.70727
AAEL007866	0.156886	0.418362	0.671172	0.543225	0.410543	0.57676
AAEL015617	22.3541	19.0063	21.1362	17.7079	16.1078	19.6915
AAEL015539	6.43831	6.95445	7.46119	7.41754	6.04251	10.4664
AAEL007078	208.32	202.328	195.761	192.773	187.231	215.463
AAEL007855	5.90988	6.99262	5.47412	8.74314	9.12774	8.66404
AAEL003694	0.288272	0.239603	0.387594	0.285188	0.431062	0.302794
Novel00836	0.208452	0.328469	0.211797	0.360887	0.306834	0.383167
AAEL016343	0	0	0	0	0	0
AAEL018097	0	0	0.025136	0	0	0.115201
AAEL013759	0	0.0237194	0	0	0.042673	0
AAEL009055	3.28417	2.97537	3.17127	3.3697	3.1348	3.18283
Novel01010	2.10872	2.29554	2.51711	2.37037	2.54105	2.16304
AAEL002483	22.9548	22.636	24.3666	24.0272	23.2189	23.9187
AAEL008833	36.8228	33.6147	33.8446	30.7723	29.1398	32.6091
AAEL018021	29.0327	27.3274	27.3398	25.7475	26.6124	28.5678
AAEL007546	70.7065	71.2447	66.3524	68.9926	67.9456	71.6208
AAEL006242	19.6096	19.8654	19.3423	19.1593	19.0862	19.8805
AAEL015360	0	0	0	0	0	0
AAEL008469	52.16	50.5793	49.8794	42.8151	44.0893	49.5518
Novel01230	0.322309	0.156271	0.183849	0.31886	0.234285	0.263312
AAEL006626	0.069484	0	0.0594517	0	0	0.0681185
AAEL003432	0	0	0	0	0	0
AAEL007571	32.078	30.5019	33.5754	8.62692	13.583	13.1286
AAEL008737	16.2537	15.561	16.5117	17.0497	17.5083	18.6153
AAEL008335	5.86939	6.66722	5.88286	4.31346	8.19157	7.06926
AAEL016178	0	0	0	0	0	0
AAEL007199	13.2229	15.475	15.5563	11.1643	13.9203	12.4042
AAEL009727	9.76929	10.7766	9.06002	8.75665	8.12118	9.64158
AAEL008263	8.3674	8.89589	9.14319	10.7379	9.46776	7.90647
AAEL015480	0.586563	0.758384	0.669165	0.541601	1.12562	0.920058
Novel02142	0.343091	0.499042	0.293555	0.16971	0.29927	0.168175
AAEL012105	15.4993	14.407	14.1246	12.5208	13.3996	13.891
AAEL001979	71.9385	71.6689	69.7635	71.9204	68.9859	76.8709
Novel02121	0.550338	0.991085	1.04266	0.933341	0.754359	0.423911
AAEL004313	49.0239	49.5634	47.8707	47.5749	44.5121	48.6262
AAEL000796	0	0	0.0871804	0.0504007	0	0
AAEL009050	0.143839	0.0697401	0	0.106725	0.125467	0.0352531
AAEL002406	38.8544	40.7652	38.1883	103.163	102.588	109.991
AAEL006992	3.28957	3.4585	3.61455	4.00801	3.56411	3.90385
AAEL001783	0	0	0.126461	0	0	0.289792
AAEL018290	2.32614	2.10258	2.38834	2.51493	2.39136	2.47589
AAEL013288	40.1597	37.387	39.5421	32.3574	37.1971	35.2102
AAEL015039	3.26083	3.94453	3.57912	1.59667	1.52273	1.82441
AAEL005769	9.41049	9.3566	8.84953	12.9136	12.6533	11.7764
AAEL009898	17.7601	19.1933	20.48	20.0747	20.5107	18.4641
Novel00328	0.518034	0.70327	1.06377	1.02498	1.17486	0.812566
AAEL005179	27.3986	32.01	32.575	29.7724	30.2339	24.7567
AAEL007912	0.961988	1.19196	0.777366	0.740206	0.60603	0.471541
Novel00327	1.90645	1.23245	1.69161	0.908097	1.23181	1.69593
AAEL018665	0	0	0	0	0	0
AAEL011537	2.18223	2.36801	2.13389	3.13551	2.85525	3.25995
Novel00650	2.20711	1.25896	1.77736	1.15596	1.47222	1.7819
AAEL004697	34.5767	36.9456	36.1043	35.7606	37.3812	35.2914
AAEL014341	8.07534	8.9454	7.62913	8.79336	10.3702	9.15362
AAEL018449	0	0	0	0	0	0
AAEL016185	0	0	0	0	0	0
AAEL017861	0	0	0	0	0	0
AAEL013811	18.8681	19.6574	19.858	20.341	19.2601	19.7882
AAEL018374	0	0	0	0	0	0
AAEL001052	129.952	129.963	135.19	113.308	113.571	117.661
AAEL005364	5.31968	4.86464	5.12777	4.04699	4.6696	4.68703
AAEL017897	0	0	0	0	0	0
AAEL006083	18.1441	17.6814	16.6003	15.0619	14.5339	19.1964
AAEL004298	0	0	0	0.0376174	0	0
AAEL003688	35.5038	36.1154	33.6608	32.2733	32.3876	35.771
AAEL010076	0.928137	1.2706	0.980984	1.11625	1.39694	1.01694
AAEL006505	0	0	0	0	0	0
AAEL011397	0.728584	0.662349	0.662351	1.66682	1.86686	1.29461
AAEL011150	19.6665	18.8923	19.8849	19.7187	18.1344	18.9196
Novel02444	1.07879	1.30763	0.615356	1.423	1.96043	1.32199
AAEL016260	0	0	0.471233	0	0	0
AAEL016862	0	0	0	0	0	0
AAEL002776	90.7432	90.991	86.6705	102.764	103.442	105.982
AAEL016536	0	0	0	0	0	0
AAEL016733	0	0	0	0	0	0
AAEL011354	8.50349	8.94911	7.66092	7.17536	7.96278	9.63587
AAEL004395	0	0.0611276	0	0	0	0
AAEL006130	22.608	23.2651	21.9098	20.7685	21.773	19.5403
AAEL000091	22.8846	22.1911	22.9168	21.7544	20.9654	21.4322
AAEL014265	0.572167	0.390434	0.21758	1.3627	1.34938	1.39192
AAEL004935	0.109612	0.14172	0.218834	0.108439	0.159353	0.179096
AAEL005775	0.0693459	0.100867	0.0296668	0	0.0604887	0.101975
AAEL012892	0.91792	0.556315	0.589041	0.908097	0.700594	0.449941
Novel00153	2.26748	2.3265	2.1494	2.95993	3.30739	2.69333
AAEL011957	0.348577	0.405617	0.238599	0.379332	0.121622	0.205036
Novel00036	3.00964	0.44899	0.792339	0.6871	0.403882	0.680884
AAEL011657	173.03	166.941	167.159	173.103	176.119	181.4
AAEL002790	1.13446	0.880068	0.737707	0.852966	0.752069	0.711788
AAEL001604	19.4148	18.1497	18.3417	19.1185	20.0255	19.1385
AAEL010744	2.35067	2.13238	2.9196	2.13798	2.31501	2.37882
AAEL008785	458.299	472.954	472.857	505.156	522.114	432.994
Novel02056	4.82293	4.57048	5.06444	5.78341	5.418	4.79979
AAEL006921	7.73448	7.36774	6.92918	6.52645	8.33403	8.65294
AAEL014380	6.97301	7.36377	7.68254	7.34726	7.29053	7.11691
Novel02105	2.57431	2.96228	2.79978	2.99952	2.75449	2.63589
AAEL003276	0.691885	1.03358	1.34397	1.10997	1.35383	1.19159
AAEL003421	0.10889	0	0.372671	0.215449	0.189963	0.266874
AAEL011602	7.82264	7.46889	7.56845	8.72118	7.26965	7.52143
AAEL015455	5.29667	5.34474	4.99202	6.27735	6.09767	6.74772
AAEL001675	0.0154477	0	0.0660867	0.0152824	0.0134747	0.0302883
Novel00166	0.170428	0.330527	0.291643	0.295058	0.371651	0.417697
AAEL013265	16.0393	16.6796	14.1021	12.3659	12.9776	12.5793
AAEL017258	114.748	113.73	114.071	133.061	131.602	134.909
AAEL015353	0.271447	0.131611	0.406446	0.537085	0.532748	0.73181
AAEL014565	6.86183	4.15868	5.13721	22.9108	20.6995	21.5824
AAEL012378	13.2793	13.3196	12.9245	12.4661	12.8917	12.8904
AAEL006372	26.5242	28.081	27.7426	28.3476	24.493	26.5664
AAEL018626	0	0	0	0	0	0.351323
AAEL003862	53.4376	57.636	58.7345	48.4488	44.7868	51.7036
AAEL016852	0	0	0	0	1.26774	0
AAEL007132	8.93388	9.29098	9.69626	10.6094	10.662	10.4367
Novel02238	1.4408	1.4978	1.47791	1.31858	1.6588	1.43284
AAEL002780	1.12519	0.467612	0.481367	0.715597	0.63095	0.866706
Novel01931	5.28015	4.74776	4.12761	3.65655	3.11934	4.18816
AAEL009819	1.65313	2.72515	2.61672	2.78024	1.58618	2.67405
AAEL012311	53.3439	53.7533	49.7497	54.6641	50.4081	59.5734
AAEL012115	7.86572	7.06828	7.08241	7.00747	6.93292	7.65058
AAEL017411	1.06428	0.632534	1.43936	0.543428	0.748667	0.875081
AAEL008452	13.1492	15.1066	12.858	20.7145	22.6774	19.9378
AAEL007053	10.6065	10.6298	10.6468	11.4309	12.508	12.6055
AAEL016587	0	0	0	0	0	0
Novel00470	3.85606	4.36241	4.6902	3.4782	4.31985	4.1509
AAEL005794	0.0404027	0.0391783	0.0691384	0	0	0.0396087
AAEL004317	67.1947	67.4314	69.5264	63.7426	67.521	64.5064
AAEL018196	0.0629999	0	0	0.0311629	0	0.0617619
AAEL013597	5.95988	7.08721	5.20673	5.64784	6.45728	5.812
AAEL004815	16.0559	16.2996	17.2501	17.3259	16.6113	16.5024
AAEL003091	1.97323	2.51138	2.74354	2.92817	3.54998	2.99236
AAEL017292	0.0712826	0.138245	0.121981	0.211559	0.124356	0.209645
AAEL000424	122.064	117.938	116.309	110.777	109.901	114.863
AAEL010851	0.192692	0.439653	0.281249	0.325192	0.187854	0.222241
AAEL011092	32.8063	31.7464	32.159	32.7718	32.2608	33.2736
Novel00102	3.64093	3.8575	3.80751	4.60251	4.5874	4.09817
AAEL008209	8.82047	7.38684	10.1198	19.6337	16.4369	11.202
AAEL012123	3.39167	3.28889	4.13957	2.76325	3.39354	2.88494
Novel01566	3.9016	3.44383	2.31111	2.87014	4.14501	4.41338
AAEL006820	546.369	546.129	547.149	531.644	550.625	527.285
AAEL006663	20.2859	18.6388	17.8124	15.8561	15.9237	18.1865
AAEL017316	0	0	0	0	0	0
AAEL011587	451.644	456.226	433.216	461.498	476.75	481.815
AAEL003547	0.486711	0.157321	0.208219	0.642004	0.141515	0.318098
AAEL015537	0.0270815	0	0	0	0	0
AAEL002701	15.069	16.5766	16.1483	14.6633	13.3598	15.7415
AAEL013606	0	0	0	0.338311	0	0
AAEL003039	189.971	190.023	193.947	216.026	217.397	201.907
AAEL011148	0.601396	1.36073	0.343043	6.54456	7.51902	6.68188
AAEL010693	25.7998	26.7071	26.3984	21.6268	20.5607	21.4773
AAEL001772	0	0	0	0	0	0
AAEL013014	6.35169	6.62447	7.15492	6.50975	5.62014	6.54045
AAEL000529	2.90675	2.01333	1.06588	2.05403	1.81106	3.05317
AAEL004411	1.24575	1.812	1.8653	3.08104	4.07489	1.52658
AAEL002435	72.9614	74.7159	78.3168	74.5842	75.7918	70.3955
AAEL007811	0.545773	0.670363	0.591499	0.899888	0.571277	0.891746
Novel01715	4.35412	5.09453	5.08018	6.51469	6.65434	6.56158
AAEL000874	4.37258	4.98903	5.04163	3.7712	4.36828	3.62716
AAEL010731	24.7366	24.6612	25.4442	32.2594	31.3583	30.5605
AAEL013429	2.00137	3.32694	3.37588	2.60222	2.9927	2.74685
Novel00262	19.5676	18.5638	18.5775	16.7387	15.9135	17.7034
Novel01482	0.925134	0.598066	0.483731	1.4237	0.717308	0.856567
AAEL011118	15.1174	14.7996	14.5803	14.1168	14.5936	14.9825
AAEL015055	1.13647	1.01726	1.08458	1.16755	1.5251	0.899881
[truncated: 18,139 more rows]
