# Supplementary material for: The accumulation of modular serine protease mediated by a novel circRNA sponging miRNA increases Aedes aegypti immunity to fungus
Source: BMC Biol. 2024 Jan 17;22:7. doi: 10.1186/s12915-024-01811-6 (PMC10795361; doi:10.1186/s12915-024-01811-6)
Supplement: Supplementary file 3 — Additional file 3: Table S2. The amino acid sequences of SPs/SPHs in several insects. [file 12915_2024_1811_MOESM3_ESM.xlsx]

## Sheet: Table S2
Table S2. The amino acid sequences of SPs/SPHs in several insects
>Ag_CLIPB5	MSVFSRCPLRLHRLQLVPFLLLTLLSISAAQQCTLPDSTVGECILLRNCNSLLTLIRKKPLLDADRTYLQRSQCGWSAAENHPLVCCADSLVAPVRVGVGLLPSPGQCGIQTSDRIFGGVNTRIDEFPWIALLKYAKPNNVFGFHCGGVLINDRYVLTASHCVNGKDIPSTWNLAEVRLGEWDTSTAQDCEGLGDDVDCSPPPIDVPIEGKIPHPEYVPTSAEQYNDIALLRLQQSVPYSDFIKPICLPMQAELKARDYVGFRMQVAGWGRTATARFSNVKQKVAVDGVSLDACNQVYQREQVLLRQSQLCAGGEAGKDSCQGDSGGPLTGVHTAGGLQYWYLIGLVSFGPTPCGQAGWPGVYTKVDQYVDWITATIAA
>Aa_CLIPB5	MRLLESGCLLLLIVTIAVDGQQTCTGPDGRAGNCILLRSCDSLFTLIKKKPLLPEDRSFLSRSQCGWSQQENHPLVCCSDPLDTPIRVGESLLPPVGVCGIQTSDRIVGGVNTKIDEFPWLALLKYAKPNNVFGFHCGGALINNRYVLTASHCVNGKDIPTTWTLAEVRLGEWDTSSDQDCEGVGVDVDCSPDPIDVVIERRIPHPEYNPQTLEQFNDIALLRLEQRVEYTDFIKPICLPRTPELKARETVGQKFQVAGWGRTATARYSSVKQKVGVDGIGLQKCNSVYQQERVTLIERQLCAGGQAGKDSCQGDSGGPLMGVAQNANVQFWYLVGLVSFGPTPCGQEGWPGVYTNVAKYVDWIEATLEQ
>Dm_cSP24	MLKPSIICLFLGILAKSSAGQFYFPNEAAQVPNYGRCITPNRERALCIHLEDCKYLYGLLTTTPLRDTDRLYLSRSQCGYTNGKVLICCPDRYRESSSETTPPPKPNVTSNSLLPLPGQCGNILSNRIYGGMKTKIDEFPWMALIEYTKSQGKKGHHCGGSLISTRYVITASHCVNGKALPTDWRLSGVRLGEWDTNTNPDCEVDVRGMKDCAPPHLDVPVERTIPHPDYIPASKNQVNDIALLRLAQQVEYTDFVRPICLPLDVNLRSATFDGITMDVAGWGKTEQLSASNLKLKAAVEGFRMDECQNVYSSQDILLEDTQMCAGGKEGVDSCRGDSGGPLIGLDTNKVNTYYFLAGVVSFGPTPCGLAGWPGVYTLVGKYVDWIQNTIES
>Ha_cSP6	MNLFILAVFAASACFVNGQNSCQTPSGGSGECISVYNCQVLLALVNKKDRTSEDVDLLKRSQCGHVGKTPAVCCPKAQQQGNCFTPEGKVGQCISLYSCPHLANMLKPPVPAESISYVQRSRCEGPEQYSVCCGPAPSRNPSVLPQGNCDSKMSAFPPDPSSGCCGLDSRVGNKIVGGTATTVDQYPWLVMIEYVKLGVTKLLCGGALISGKYVLTAGHCVAGAVLDIGTPRRVRLGEYDISHEGADCAPVEAGGEDCTEGVTRIEIEKVIPHPQYNPVSALKRNDIALLRLKENAPFTDFIRPICLPNKDLTLPENTPQNFSLYAAGWGAVSTRQSFSNVKLHVELPFVSQDRCQPAYSQPGRSVTLWQGQLCAGGVTGKDSCKGDSGGPLMFEDGRT…
>Ha_cSP7	MMKSLCEGSVVIVCVLVASLSSAGGQRCNGGTNCIPLSDCTGLYTLLQKGNTPALTQLLRSLHCGFQDGNIPMICCPLEFLNGPQTTESSTAQTTELRMRDAARLLPNSRICGIQNNDRIVGGTQADIDEHPWMALIRYDKPVGSGFYCGGVLISARYVLTAGHCVKGSDLPPNWRLSQVRLGEWNTSSEVDCFHDDCSGPVQDIPVEEIIAQEGYQADDPNQHNDIALLRLAYNARFNDFVKPICLPLTNELKNSFFDGYDMEVAGWGKTETRTESDVKLKVRVPIVNINRCANVYERVSRQIDTTQICAGGVAGQDSCRGDSGGPLMGQAATANNWMVLGVVSYGPSPCGTQGWPGVYTRVGAYVDWILSKLRP
>Ha_cSP8	MWFSSVFFVSTLIWSNVYSQSSCVTPLGKTSNCVSLYDCSALLTAFEQRPLPNSVVSFLRRSQCGFEGYVPRVCCGPLPPDENVQPTPRPTPRPTQAPTEGSSEVFQEDSSPAPRNQCGVDTNGDRIYGGTFTDLDEFPWMALLGYLTRKGTTSYQCGGVLINHRYVLTAAHCIKGAIETEVGSLKTVRLGEYDTQQDVDCVDSVCADSPQEIRVASAYAHPGYIDKNKSRRDDIGIVRMAGRARYTYYVQPICLVDNRVRLDTGNDVHVAGWGKTLNGRNSPVKLKLTLPIFDKDDCVSKYRTLGAMLGDNQICAGGVFAEDACRGDSGGPLMKRRPEGIWEAVGVVSFGYGCGRDGWPGVYTSVAGYIDWIKTTLQNTNV
>Ha_cSP9	MADIARFGKQCLTVFGLFGTLILSPPAQCQYADHHMVSYMQNPGDWNPQAQQRNPPWHQFSSPRKRSPEAIQSPYYNSNQYPQPQYVQNNQYQQPQYHPGQNFQGPQYYDYDSRSSVGFIQSDHRNPNDPRLLSDSAFTRISETLGAINTVGHYLVDMVSDSHESNETDPNLQQLPQALYTISKNVLGRNVTDKIAPIVKKALPKVLPDAPITKIATADRVDDDDEAKYCTTPEGQEGVCEDLSNCPQLLLNLVNLRESLCFKDLFVPGVCCPKDAIVPIIQSEKPIVASTSKPTYLVPVTTQKPKPVTTKKPSAVLVLTTKKPKPLTSTTKRPAATTRRPATTSRRPATTTTVTTPRTLPTTSYYTVAPPVIHNFSNIVDVDDCGQREDEGGRIVGGT…
>Ha_cSP10	MANSFYVFLCVCVCVQTVVCQFAESCQTVEGGLGSCISVYQCQPYLNVLQESRTNPNAVQLLRRAHCGFEGNAPKVCCPRPGIPTNPPPVPTAATTTTTTPAPTPAPTQPTAAPKTSGDFLPALPDPPECGLSNASFSRVVGGVNAKLGDFPWMALLGYKSKRTGGTNWLCGGSLISSRHVLTAAHCIHNHEEDLYVVRLGELDLAREDEGATPVDILIKQKMKHEQYSSTAFTNDIGILLLEHDAPFTDLIRPICIPKDSQLRATTFEDYNPMIAGWGHTEFRGAAATHLQVLQLPVVSNDFCSQAYSAYKAQKIDQRVLCAGFKKGGKDACQGDSGGPLMQPIWSQDTYKTYFYQIGVVSYGKKCAEAGFPGVYSRVTHFVPWIEEKLLGHSIST
>Dm_cSP25	MEPHFFFTVLWMLLMGTSSTYAQEIFGYCRTPDENSGTCINLRECGYLFELLQSEEVTEQDRRFLQASQCGYRNGQVLICCANSRMRNQQPQWGNHPQPTQTTKPTKRSGTKLLPMAPNCGENFGDRVVGGNETTKREFPWMALIEYTKPGNVKGHHCGGSLINHRYVLTAAHCVSAIPSDWELTGVRLGEWDASTNPDCTVGKNGRRDCNEPYVDYPVEERIPHPQYPGNSRDQLNDIALLRLRDEVQYSDFILPVCLPTLASQHNNIFLGRKVVVAGWGRTETNFTSNIKLKAELDTVPTSECNQRYATQRRTVTTKQMCAGGVEGVDSCRGDSGGPLLLEDYSNGNSNYYIAGVVSYGPTPCGLKGWPGVYTRVEAYLNWIENNVRA
>Dm_cSP4	MASTERNFLLLSLVVSALSGLVHRSDAAEISFGSCTPQQSDERGQCVHITSCPYLANLLMVEPKTPAQRILLSKSQCGLDNRVEGLVNRILVCCPQSMRGNIMDSEPTPSTRDALQQGDVLPGNDVCGFLFADRIFGGTNTTLWEFPWMVLLQYKKLFSETYTFNCGGALLNSRYVLTAGHCLASRELDKSGAVLHSVRLGEWDTRTDPDCTTQMNGQRICAPKHIDIEVEKGIIHEMYAPNSVDQRNDIALVRLKRIVSYTDYVRPICLPTDGLVQNNFVDYGMDVAGWGLTENMQPSAIKLKITVNVWNLTSCQEKYSSFKVKLDDSQMCAGGQLGVDTCGGDSGGPLMVPISTGGRDVFYIAGVTSYGTKPCGLKGWPGVYTRTGAFIDWIKQKLEP
>Dm_cSP10	MKVFAAVFLCILIAHEAKAQSDSRCLNPNQTPGLCVLINECQTLYSVLKRATLTDQEKSFIKSSACGRGSNNQPYVCCTQDTGYVRIQRQDRTFPDYGAFGGDWEEERPQSFVFPRQERRPWSFGNQPATSRTPFRKSSTSDGSSLLPQPPSCGGVGIRNRIYDGQDTDVNEFPWMVLLEYRRRSGNGLSTACAGSLINRRYVLTAAHCLTGRIEREVGTLVSVRLGEHDTRTAVDCPPGGGSCSPEVQRLGFEEIRVHERYSEKASNQVHDIGLIRMERNVRYSDNIQPICLPSSVGLESRQSGQQFTVAGWGRTLKMARSAVKQKVTVNYVDPAKCRQRFSQIKVNLEPTQLCAGGQFRKDSCDGDSGGPLMRFRDESWVLEGIVSFGYKCGLKDWP…
>Dm_cSP11	MKVIAAVLLCLLIIRTAHGQYVSCRNPNQRTGYCVNIPLCVPLNSVLAKSNPTDSEMRFIRESRCLVSDQSDLPFVCCTPDTDYNTTRARPNDEVIHSTLLPDRSICGGDIAYNQITKGNETVLTEFAWMVLLEYRPHDGQQLRTYCAGSLINNRYVVTAAHCVSAATRARKGDVVSVRLGEHNTSAVVDCLNGRCLPEPVQIAVEEIRIHESFGTRLFWNDIALIRLAREVAYSPSIRPVCLPSTVGLQNWQSGQAFTVAGWGRTLTSESSPVKMKLRVTYVEPGLCRRKYASIVVLGDSHLCAEGRSRGDSCDGDSGGPLMAFHEGVWVLGGIVSFGLNCGSRFWPAVYTNVLSYETWITQNIRP
>Dm_cSP5	MLGSVLRLWILFGCFYRFLALAEVLQECDIPNETKRGVCLEVSRCKAYLQVRNATNLPAEKVNFLKKVQCEVEQQVSEAQGSYESLVCCPANGQDYLFPVLQFSKFEYRRFLDVTARFKRKKLKRRIQTVEPSSGFNLLNECGKQVTNRIYGGEIAELDEFPWLALLVYNSNDYGCSGALIDDRHILTAAHCVQGEGVRDRQGLKHVRLGEFNVKTEPDCIEEPNYLSCADAALDIAYEKIHVHPEYKEFSNYKYNDIAIIRLKHPVSFTHFVMPICLPNKSEPLTLAEGQMFSVSGWGRTDLFNKYFINIHSPIKLKLRIPYVSNENCTKILEGFGVRLGPKQICAGGEFAKDTCAGDSGGPLMYFDRQHSRWVAYGVVSYGFTQCGMAGKPAVYTNV…
>Dm_cSP7	MKSTRKVVGIFLATCLLPFTVLQNVAAQGSCRNPNQKQGQCLSIYDCQSLLSVIQQSYVSPEDRTFLRNSQCLDGVGRQPYVCCTSDRSFGSQEATSAAPPPTTTSSSSRGQDGQAGLGNLLPSPPKCGPHSFSNKVYNGNDTAIDEFNWMALLEYVDNRGRRELSCGGSLINNRYVLTAAHCVIGAVETEVGHLTTVRLGEYDTSKDVDCIDDICNQPILQLGIEQATVHPQYDPANKNRIHDIALLRLDRPVVLNEYIQPVCLPLVSTRMAINTGELLVVSGWGRTTTARKSTIKQRLDLPVNDHDYCARKFATRNIHLISSQLCVGGEFYRDSCDGDSGGPLMRRGFDQAWYQEGVVSFGNRCGLEGWPGVYTRVADYMDWIVETIRP
>Dm_cSP42	MQVIFGILLILAVICSILSEFCDNGTGECKELSATDCPSIFFNLHLIRNFVKYCDKSNHIVCCLLPNNMQPQSQQFSANIGLRRFEKECRRFNEIRTSCRTTPFIVGGAKAAGREFPFMALLGQRGKNSSQIDWDCGAIIIHPKFVLTAAHCLETSETKEQRLDPNYDGPKYVVRLGELDYNSTTDDAQPQDFRVLNYVVHPAYGEDDDTGSRKNDIAVVELEMEATFSEYVAPACLPLDGGNEQLQVAAAGWGATSESGHASSHLLKVSLDRYDVAECSQRLEHKIDVRTQLCAGSRSTSADTCYGDSGGPVFVQHPIYSCLKQVIGITSYGLVCGVQGLPSVYTKVHLYTDWIENIVWGE
>Dm_cSP48	MYALPGIQILLLIASVSVVTEYCDNGTGECKELTPSDCPVIFYNQHLIGAEVKYCDEFNDIVCCPIPLDHQNLKPAEQTRPFEKQCKQYNEVRSACQSTPFIVGGTKASGKEFPFMALIGTHRPNKSKSDINWDCGGSVVHPKFVLTAAHCLETDESKAERLDPNFDSPKFVVRLGELDYNSTTDDALVQDFRVVNYVVHPGYDTEDEEQGFKNDIALVELDRKAEFNDHVAAVCLPPDSGNDVQQVTAAGWGFTADGVKSSHLLKVNLQRFSDEVCQKRLRFSIDTRTQFCAGSMSSQADTCNGDSGGPIFVQHPLYPCLKQVIGIVSYGLVCGSQGLPSVYTKVHLYTDWIESIVWGN
>Dm_cSP31	MAMISARRYFLLGLLVLTTSAYVTVGDEGDPCQVRSDIPGICLSSSACENIRGYLKSGTLSTSQVPSCGFGAREEIICCPTVACCATEPTTPNPNPSRVNLPEKERPSVAACEKIRSGGKPLTVHILDGERVDRGVYPHMAAIAYNSFGSAAFRCGGSLIASRFVLTAAHCVNSDDSTPSFVRLGALNIENPEPGYQDINVIDVQIHPDYSGSSKYYDIAILQLAEDAKESDVIRPACLYTDRSDPPANYKYFVAGWGVMNVTNRAVSKILLRAALDLVPADECNASFAEQPSANRTLRRGVIASQLCAADKNQRKDACQGDSGGPLILEIDDVDGTYSIVGVISSGFGCATKTPGLYTRVSSFLDYIEGIVWPSNRF
>Dm_cSP28	MPLKWSLLLGTFVLISCSSVEAAVTVGRACKVTDTMPGICRTSSDCEPLIDGYIKSGVLTLNDVPSCGLGAWGEIFCCPTKPCCDNSTITSVSTSSTTSTKAPMTSGRVDVPTFGSGDRPAVAACKKIRERKQQRSGNQLVIHIVGGYPVDPGVYPHMAAIGYITFGTDFRCGGSLIASRFVLTAAHCVNTDANTPAFVRLGAVNIENPDHSYQDIVIRSVKIHPQYVGNKYNDIAILELERDVVETDNIRPACLHTDATDPPSNSKFFVAGWGVLNVTTRARSKILLRAGLELVPLDQCNISYAEQPGSIRLLKQGVIDSLLCAIDQKLIADACKGDSGGPLIHELNVEDGMYTIMGVISSGFGCATVTPGLYTRVSSYLDFIEGIVWPDNRV
>Dm_cSP34	MKAFLWALVILLGYIPQSTIAKTVSTDFLDLLDFSDNDEFQWGESENQVYENRTGENRVVSFLSQHRLNKRQAPTSQLLENKDYGACSTPLGESGRCRHIIYCRMPELKNDVWRLVSQLCIIEKSSIGICCTDQSTSNRFSPQVVTSADGDEPRIVNKPEQRGCGITSRQFPRLTGGRPAEPDEWPWMAALLQEGLPFVWCGGVLITDRHVLTAAHCIYKKNKEDIFVRLGEYNTHMLNETRARDFRIANMVLHIDYNPQNYDNDIAIVRIDRATIFNTYIWPVCMPPVNEDWSDRNAIVTGWGTQKFGGPHSNILMEVNLPVWKQSDCRSSFVQHVPDTAMCAGFPEGGQDSCQGDSGGPLLVQLPNQRWVTIGIVSWGVGCGQRGRPGIYTRVDRYL…
>Dm_cSPH35	MILLNCLVICLCIFSCGAQDSSLDKLISDIFKTDETPKPSSPPPPVVNPKDSSGSTGSENGGSSSTQYQSCGDQKECVPRWLCANDTINTSGDGIIDIRLGTDAECKNYLDLCCDLPNKRKDPIFEFKPDHPEGCGYQNPNGVGFKITGAVNQEAEFGEFPWMLAILREEGNLNLYECGGALIAPNVVLTAAHCVHNKQPSSIVVRAGEWDTQTQTEIRRHEDRYVKEIIYHEQFNKGSLYNDVAVMLLESPFTLQENIQTVCLPNVGDKFDFDRCYATGWGKNKFGKDGEYQVILKKVDMPVVPEQQCETNLRETRLGRHFILHDSFICAGGEKDKDTCKGDGGSPLVCPIAGQKNRFKSAGIVAWGIGCGEVNIPGVYASVAKLRPWIDAKLKIWSI…
>Dm_SP53	MQLISFLSNPLFFCALLLKFRTIFAACDSSQFECDNGSCISQYDVCNGEKNCPDGSDETALTCVSQRQHCTKPYFQCTYGACVIGTAGCNGVNECADGSDETRLRCGNEDDIRQHDRRLQGNCKENEFKCPSGICLDKSNFLCDGKDDCADGTGFDESVELCGHMECPAYSFKCGTGGCISGSLSCNGENDCYDGSDEAPLLCNTTKKVTTPVVTETPLELLGCPLPLGDERPILTGDGSRVLTGPITRGTVRFSCKQGYVLEGEESSYCAKNKWSTSTIPKCVKYCSTAGEFDGYSTKALCTHNGQQVECRKPFHPPGTEVKFVCSTGFKTLSPLPEMRCMKGGYWNRGRQRCEQDCGQLATPIKQFSSGGYTINNTVVPWHVGLYVWHNEKDYHFQC…
>Ha_SP41	MSVCVFILIFSAISPALSSVVRQIASNQSCRNVTSGEGLGRYRRQSACRKLEWQCKDGGCISSDEKCDGTKNCLDGSDETHALCRKMLCLPHLFRCTYGACVDGTAPCDKKTDCADSSDELIPKCRGAFDLNRKEFVCVDGSRTIPPGDLCDGVVNCQDGSDENVSACGEQRCPGNLFQCAYGACVDGNSDCNGIPDCADGSDEADDLCNRATPRPLSIPPVPPSVPTRINTGDYKSGKCELPQYPAHGKYQVINAMDAGPGDRLHYVRLVIDCEEGYGGIQKPEVFCTDGSWSIKRLPDCHRLCILKKHPSVKYSCHVTSNGIQGKRECNESEPTGTKVESICNEPIYHSAYPLPMMECDENGNWKPQLITCPTNCGRRTPAVDVLVAGGQPALRGQL…
>Ha_SP42	MCVLKMFVFIFSFIFIAISPAVSSAVKHATQSCSVNEFSCADSSCISLSSICDGARDCDDGSDEAHCSPGSNLGSLTEDLVLHRDRRQASQCRRNQWQCRDGSCISFDGKCDGIVDCPDKSDETHALCRKTRCQPNWFRCTYGACVDGTAPCNGIVECADQSDELLPRCRNETEESQNRFRCADGSFISAADHCDGTPNCPDGSDETVRACADKTCPGYLFQCAYGACVDQGSDCNGINECADGSDESDELCNRMLPGTSTTKPPPVATGNCVFPPQPDHGSFVSNVPNAAPGQRFSVLTLNVTCRRGYGPIGPETVFCYEGIWSDAIPQCVRLCKVVVHPSVTYRCLVASDGVKGSRNCNKYEPNGTVISPECNSPNYYSANPLSNMRCIDGSWNHVA…
>Ha_SP43	MTSNSKIVIIFLLIACLTVLAQFHHPRKAHKCGPDEFKCKYGNKCIPAAGRCNGSAECKDGSDETFVLCRNNTCPELDFRCTYGACMNSTVRCDGKQDCADNSDEVIPLCRNDFTDFNICTERLIDDRQYSRSVDCNNLRLKCDNGQVLKEPTRCDGHVDCEDGSDETLARCAEAECVPPLFRCAYGGCAFPKAACDGIEDCADGSDESFELCGRVLPSKTTTTPKPVCTLPPPPQNGSYTMGGTITGVPGQTFPSFMLKFTCDEPYEILGASTLFCFDGQWTEDIPTCVRFCNLPKHPTVQYLCHISDEEVYNGYRECEEKEPEGTVVDPQCRPVYYYPGNLRYMRCIDGEWDQLITCIPECGRLGTPADALLLGSQGREARRNELPWHVAIYRRADH…
>Ha_cSP4	MWLIRFLLLNIILLHSVISEDVGESCMTNEPISEGKCTTVSDCEAARIAIKNKQFHLFKRCGFSGFDEVVCCPVTTNKFVGDETRMKAERIADRECQKIIQSSIPPLDLHILGGEAASLGEFPHMVALGYDRGDGYEFDCGGSVLSQRYVLSAAHCVDTLDRIQPTVIRGGVIEIGGKQFNPETDDRIAEIILNPRYTRREKYHDLALLRLERPLQFTSNLNAVCLETNDRDPTTPLTITGWGKTSNTRDTRSNVLLKANVTTVGRSQCGESYTNWRKLPDGISPDQMCAGDPQGIRDTCQGDSGGPLQSTTADGLNRLVGVTSFGRGCGSPVPGVYTRVSRYLDWIESVVWPNA
>Ha_cSP23	MFKIILFGCVCVSVLVNCEDINCETKTGERGVCRYLPLCPSAVRDLKFKIHPKICFFNGTSIIPTVCCLENHDKVEPLIERIQGVSEPSESENTTCPKPKFTHTKPTGKILSEKAWKKCAEHQSKIDLPCKNGRRQFDPYCGVKDSVLTGGGGIDAEDHEFPHMALLGYGKNFSEATFGCGGSLISESFVLTAGHCTATRTHEVVSYAVFGILQREEIPNTPPENIRQFKRIVKHPQYKPPSVYHDIALLELDKPIQPNYKIRPACLHVGSDVNDIRAYATGWGALGHRGPNANVLQNVPLWKAKDEACKTQYPPHRVFVKGYDNTTQMCYGDDGIPRDTCQGDSGGPVQILNPDGFCTYLLIGVTSVGNTNCAQVGFPGLYTRVSYYVPWIESIVWP
>Ha_SP19	MALTGGMTRGKHCYHTADDLIIGGVDAAQYEFPHMVMVGYGDTIEDLQYLCGGSLISEKFILTAGHCISSRDLGPITYVAVGAISRDDAAADTSKVYKVKNIIKHPEYRPPNKYNDIALLETEKEINLSQFVVPACLDVGDTTNDGKVLATGWGLTAYRGGISNRLQKVTLHKFTTEECSAQWPTHRNMKQGFSPQSQMCYGDRTVSKDTCQGDSGGPIQVKNRKINCMYTVVGVTSFGSACGFVGSAGIYTRVANYIPWIESIVWPN
>Ha_cSP1	MIIKLLLLCVCVALSSGQYEGETCTNEETGAYGVCKRLKQCEPALKALSQTRKQPQLCSYVREDPVVCCVDNKPIEEEDHESECAPLEASRTQPKNGKKAHDMCVEYQKKYVYPCERSVSILASYSRSNNCHHKTDKLVVAGEDAERYEFPHMALLGYGPLEAIQYLCGGSIISEDFILTAAHCSASAAGKLSHVAIGILARKEASDPSKLYKVKEFIQHPGFASPKKYNDIALVRTEKTMELTHLTVPACLHTGEPVDASQVLAAGWGYLHDKGGLSENLQKAVLDRFPVEYCSVVYAEVRRLLTEGIDETTQYCYGDKGAPKPFQGKFESKDTCQGDSGGPIVIKDSKIHCMYTIVGVTSFGRYCGYADSPGLYTSVAPFLSWIEGIVWPN
>Ha_cSP29	MLLLLFLFGTVLSASVSEDDYKSKLLDPTWQEVLEEGGLHIGGGRSKRFIAINDNQVNMAYQGCVLPNGKTGHCRPLRHCIQEEFRNDFIKFMDYVCIINQNTVGACCPDDMTRGGAEGLAGDLPATAPREEQNEALIKVTRAETRGCGLSTRQQGRVLGARQANPREWPWMASITPEGFEQYCGGVLITDRHVMTAAHCTRRWKAEELFVRLGEYDFKRNNDSRTYNFRVSEIRQHEAFEISNYKNDIAILKLDRPAVFNTYVWPICLPPMNLELTGEPAIVIGWGTQWYGGPHSNVLMEVTVPVWDHDECVAAFADSIFNETLCAGGREGGKDACQGDSGGPLMYQMPSGRWTAVGVVSWGLRCGEPNHPGLYARVDKYLGWIAQNARF
>Ha_cSPH49	MFKILSLLLLSSSLLEAAMYSTSGMIYPGPSNARQGRNDPAIPCTRKDGQVGECVPYYLCNENIKSPSNYHGSIDVIVRGDQCTSSIDTCCLRSERRPPNQPVKPVQPAARTGCGWANPDGVSFININGNNGETKFGEFPWMVAILNRDQDNKNKSGDQQPHSFIGGGSLIHPSVVLTAAHVVKDAKSLVIRAGDWDTQTDKEIYPHQERNVDSVRIHEDFVAGNLFYDIAVVFLAEPVQLAPNVGVVCLPTAGIHQEEGNRCIATGWGKDKFGKEGRYAVILKKVDLPVVKHNKCEVALRKTRLGELFLLHSSFMCAGGEPDKDSCTGDGGSPLSCPIENAKDRYVQGGIVSWGIGCGGGGIPGVFVDVSGLRNWIDDKVAGKGYDTRVYTY
>Ha_cSPH50	MRVLIAAAFLMLARAQSTIDPNILAGIFGTPPTPAPNYGGSTTQRLEDITVKPTEGPTTHVDENGKSCQCVPYYLCDANNVGVDVNNASVTGWGVLDIRFGEDDNQRQCQESVEVCCSVPRDPADVPKPDPKPKPGHPVGCGYRNPKGLGGITITGNTGGETQFGEFPWVVAVMSQNGSYAGVGVLIHPQVVMTAAHIAFKFGSNLIQNLKIRAGEWDTQTTKEIYPFQERTVQDYYINENFMPKSLKNDVALLLLESPVEISEHINVICMPEQDEVFDSHKNCVANGWGKSHFELHDRYAVILKKVEVDMVPNTRCNALLKRTRLGHNFQLHRSFVCAGGEEGKDTCQGDGGAPLACPIGNNRYKLTGLVAWGIGCGQKDVPAVYVNVPLFRSWVDDK…
>Ha_cSPH11	MIKAVQILLLVAAAHCQKNNGDLDSVLSEIFGPPPGSSTRNPSVLSTVSPIGDKTQASTIVPPINNNAGEVDLSCTMPDGQEGECVSYYLCNVNNNTVIVDGAGVIDIRVRDGPCESYIDTCCLVPDKRPKDQPIKPKPKPDEPQRKGCGWANPDGADLRTTGEVNGETKFGEFPWMVAILKIEPVNENDPDGQKLNVYVGGGSLIHPSVVLTAAHYVASAKALRIRAGEWDTQNTKEIYPFQDRDVSSVITHQDFNKGNLFYDVAVLFLAQPVDLAPNVGVACLPPPRVRQEDGTRCFATGWGKDKFGKEGRYQVILKKIELPVVKHDKCQTALRKTRLGRFFELHSTFMCAGGEPGKDTCKGDGGSPLSCPIEYEKDRYVQSGIVAWGIGCGEDGTP…
>Ms_HP14a	MYTDLFFIVLATVPALTSVLKEEINYCSPDEFSCGDGSCVSFSAFCDGKRDCFNGADEACTIGENALSTDTVLNRSRRQLSNCRISQWQCKDGSCINFDGKCDGIVDCPDASDETHALCRERQCQYNWFRCTYGACVDGTAPCNGVQDCADNSDELLPRCRNETEEIRGQFKCLDGRFIAAYKHCDGVADCADGSDETLRSCAGKTCLSYLFQCAYGACVDKDSDCNGIRECVDGSDEADDLCADRNTSVQPVKEGACVLPEYPEHGGYVVSGMKNAKPGMSFEFVSLNYTCNKGYGILGRNDVTCTNGWWNFTPLPKCTRFCHLKEHVSVEYKCVLSGSSQGFRTCNEYEPDGTLVQPECRKPNYYSETTFRYMSCIGAVGAWNYVAKCIPECGTVTP…
>Ms_HP14b	MLPVNLLMGNKWIILPGFSSDAYAETSLIRSKRRASCEKWKEWQCRDGSCISPESKCDGAYDCPDKSDETHALCRNKICQPNWFRCTYGACVDGTAPCNGVQDCADNSDELLPRCRNQTTLFSREVPCDDGEIIPATSRCDGVVDCNDRSDETPATCADAYCPDYYFRCAYGACVDRGADCDGKNDCADGSDEDNVLCNITVPMESRIMVKEPNLIDNSQHTTVDPNSYKKCKLPSYPEHGSYVGDGFLASPGDDLSNGQINFTCSEGYKMIGERNVFCFYGKWLDEFPKCAKFCKLEPKVNMEFQCVLTGDSKGTRKCEEYEPVGTQVAHQCGLNYRSEEYDLGYMVCKEEGWVNVPRCLPDCGKVTPVGTQLIMGGQSAVRGELPWHTGIYSKVQSD…
>Ms_HP8	MNILYVKTTVVTCILVITFSNVVGQSCNGGADCIALDKCSGLYRQLQKGSTPALTRLLRSLHCGFENANMPKICCPPEFLSQRGGFGNDQGSARENPLALLPNRRECGIQNNDRIVGGIQTEIDEHPWMVLLRYDKPSGWGFYCGGVLISSRYVLTAAHCVKGSDLPPNWKLSQVRLGEWNTSSQVDCVGDDCSQPVQDIRIEQIIAHESYDPEDNNQQNDIALLRLAQNVHLNDFVKPICLPTTEDLRDSNFDGLEMEVAGWGKTETRTESDVKLKVRVPIVSRRLCKSVYERVERLITDKQLCAGGVEGKDSCRGDSGGALMGQAPSANNWLVVGVVSYGPSPCGTPGWPGVYTRVGAFMDWILSNLRP
>Ms_PAP1	MKNHIVFIVFAVYWTCVFSQSCTTPQGVDSNCISLYECPQLLSAFEQRPLPSPVVNYLRKSQCGFDGYTPRVCCGPLPQQASRPQPTPAPVPTRAPPVNPGGVDPTYDEDSSPAPRNQCGVDMNGDRIYGGQITDLDEFPWMALLGYLTRTGSTTYQCGGVLINQRYVLTAAHCTIGAVEREVGKLITVRLGEYDTQNSVDCVDDVCADPPQNIPIEAAYPHSGYSDDNKNRKDDIALVRLSRRAQYTYYVKPICLANNNERLATGNDVFVAGWGKTLSGKSSPVKLKLGMPIFDKSDCASKYRNLGAELTDKQICAGGVFAKDTCRGDSGGPLMQRRPEGIWEVVGIVSFGNRCGLDGWPGVYSSVAGYSDWILSTLRSTNV
>Ms_PAP2	MNIVLALCVFAVSASFASGQACTLPNNDKGTCKSLLQCDVASKIISKKPRTAQDEKFLRESACGFDGQTPKVCCPESDTLSCLTPDNKPGKCVNIKKCTHLAEIEEDPIGEDETTYLKNSVCAGPEDNSVCCGPPLPTKFGEVNTKTTCEQSAFPPDPDSDCCGLDSSFDNKILGGEATAIDQYPWLALIEYHKLAEIKLMCGGSLISAKYVLTAAHCVKGPILEKGTPKNVRLGEYNTTNNGPDCVPSDAGSQDCTEGMVLAPIEQTIPHPKYKPYSLNKQHDIALIRLRTFAPRTDFISPICLPKIDYAQSPPSAFSLYVAGWGRYIQDVEAGIYRSSKIKLHVNVPFVDNERCLGGVRKLRNGENISLWKGQLCAGGVSGKDSCKGDSGGPLMYDK…
>Ms_PAP3	MANLVYVLLLASYFCFVSGQSCTTPNNGKGTCKSIYECEELLKLVYKKDRTQQDTDYLKKSQCGFMGNTPTVCCPNPCITPQGEPGQCVSIYECTNLANLLKPPITADTYNYVQKSRCQGADQYSVCCGSAPNFPSSGDCKASVSAFPPDPKSKCCGVDSRVGNKIIGGNATDVDQYPWLTIIEYVKTGPIKLLCGGVLISGKYVLTAGHCLTGPVLQIGTPTNVRLGEYNTKNDGADCVTVEAGGMDCTEGAVIVPIEKTIPHPEYNPISRTRRNDIGLIRLKEMAPFTDFIRPICLPSLDLTQAPPVNFTLYAAGWGAVSTSQPSSNVKLHVQLPFISYERCQPSYAVQNRQIELWEKQVCAGGEAGKDSCKGDSGGPLMFENGQTYEVIGIVSFGP…
>Ms_HP1a	MIFVFLLLLVSVCAEKGDYSELQHPAWEDIIEEGGMHIGGGRSKRFIQLNPNQGNVAYQACTLPSGKQGHCRHLRFCIQEDFKQDFVKFMNYVCVIQGQSMGVCCPEDTTVGGPEGLAGDLPATAPQEGEDETLLKINQAQNRGCGLSTRAQGRVFGSRPANPREWPWMASITPEGFEQYCGGVLITDRHVLTAAHCTRRWEANELYVRLGEYDFKRTNDTRSYNFRVVEKVQHVDFEISNYHHDIAILKLDKPAIFNTYVWPICLPPPGLSIENETVTVIGWGTQWYGGPHSHVLMEVSFPIWTHQNCIEVHTNSIFDESICAGGHEGGRDACQGDSGGPLMYQMPSGRWAVVGIVSWGVRCGEPNHPGIYTRVDKYIGWIMENARF
>Ms_HP1b	MIFVFLLLLVSVCAEKGDYSELQHPAWEDITEEGGMHIGGGRSKRFIQLNPNLGNVAYQACTLPNGKQGHCRHLRFCIQDDFKQDFVKFMNYICVIQGRSMGACCPDDTTVGGPEGLAGELPATAPQEGEDETLIKISQAQNRGCGLSTRPQGRVFDSRPANPREWPWMASITPEGYERYCGGVLITERHVLTAAHCTDKFEANELYVRLGEYDFKRTNDTRSYNFRVVEKVQHFDFETLNYHHDIAILKLDKPATFNTYVWPICLPPPGLSIENETVTVIGWGTQSFGGPDSHILLEVSFPIWTHEKCIEAHTNSIFDENYCAAGLEGGRDACQHDSGGPLMYQMPSGRWAVVGIVSWGVGCGDPSHPGIYTRVDKYLGWIMENARF
>Ms_HP2	MLRGVFLLVLCVNVGVGAEGDVCVDNGVTGKCVPIKKCLSALQNIVYKKHPQICSFDKVEPTICCVDNEASGPIATTSSIPHTSTTEYIPPTYDYDNSEEKEESKCGPLDPVLTSPKTGRKAWDKCVEYQEKLVYPCKKSTALIGGYERKYECYHNADELIVGGVNASRNEFPHMVLLGFNTTTGISWMCGGSLISEKFVLTAGHCVMHKDFGDVKYASIGVLSRGEVTPENTYKVKRSVRHPQYRIDVYNDIAVIELEKEVTLDAFTVPACLHVGDPIDYSRAIATGWGLLEDRGATPSDVMQKVIVKKIRKATCQRDYPGDTSTIAAKYDSESQLCYGDRQEKKDTCQGDSGGPLQLKHKKINCMYLVIGVTSGGKGCALRNKPGLYSKVSHYLDWI…
>Ms_HP6	MWLMVNNIILCLLITNSIIAENVGDECTPSSSTGDGTCTLVSDCPAAIRAIKNKRFHEFQRCGFDGFQEIVCCPLTTDKFGATETSPKVAQRITDRECKTILAGTIPPLDLHILGGEEASLGEFPHMVALGFDNGGGEYRFDCGGSLISNYYVLTAAHCIDTADREPPSVVRAGVVNIGGPAWDDETDYRVAETILHPNYTRREKYHDVALLRLDRPVQFSSTLNAVCLFSSNENPTSKLTITGWGRTSNTRDIKSTKLLKADVVVVPSDKCGESYTNWRKLPHGISQEMMCAGDPKGVRDTCQGDSGGPLQLMEKDGLYRLVGVTSFGRGCGSYVPGVYTRVSNYLGWIESIVWPN
>Ms_HP21	MLREVLLVALCIVVRAADENETCNMKNGEVGICKNIRNCPSALENLRKRIQPQLCGFDKTDPIVCCVESVTTPAPTQPPIATTTKRPQVTTTTEYEPPLYEYETVDRQGSGCPPIDANLTSPKIGRKAWDKCLEYQEKLVYPCEKSFSLSLNDAMERKVKCHNNADDLIIGGQNASRNEFPHMALLGYGEEPDVQWLCGGTLISENFILTAGHCISSRDVNLTYVYLGALARSEVTDPSKQYRIKKIHKHPEFAPPVRYNDIALVELERKVPLDEWLKPACLHMGDETADDRVWATGWGLTEYKASSGANILQKVVLNKFSTFECILQYPPHRLMSQGFDVNSQMCYGDRSQSKDTCQGDSGGPLQIKHKKINCMWLIIGVTSFGKACGFIGEPGIYTK…
>Ms_SPH1a	MYKTLPLFALLACACAQSEDLESSTRQISEVPSTSPTTQASIDNGTPSTVIPSVPQANTTDLSCTLDDGQVGECVTYYLCNTSNNTIIINGTGVIDIRFRDGPCQSYIDTCCLVPEKRPDTDPIIPKPDPVKPERQGCGWRNPEGVAVRTTGDNDGETKFGEFPWMVAILKIKPANENEPDSQYVGGGSLIHPSVVLTAAHYVASGPQLRVRAGEWDTQHAKEPYPHQDRDVSRIVVHKDFNKGNLFYDAALLFLNSPMDLAPNVGLVCLPKARELVTPGTRCFASSWGKDKFGKAGRYQVILKKIEVPVVDRNTCRDQLRKTQLGQFFELHSSFMCAGGEPGRKICEGDGGSPLVCPNEYEKDRYVQKGIMAWGGCDDNDTPGGYVNVANVREWIDDK…
>Ms_SPH1b	MYKTLPLFALLACACAQSGDLEAIIHEIFNVPASGTTTQASIVNRAPSTVVPSVPQANATDLSCTLDDGQVGECVTYYLCNTSNNTIITDGTGVIDIRFRDGPCQSYIDTCCLVPEKRPETDPIIPKPDPVKPERQGCGWRNPEGVAVRTTGDTDGETKFGEFPWMVAILKIEPVNENEPDGQKLNVYVGGGSLIHPSVVLTAAHYVASGPQLRVRAGEWDTQHAKEPYPYQDRDVSRIVVHKDFNKGNLFYDVALLFLNSPMDLAPNVGLACLPKARERATAGTRCFASGWGKDKFGKDGRYQVILKKIEVPVVDRNTCRDQLRKTRLGRYFELHSSFMCAGGEPGRDTCKGDGGSPLVCPSEYEKDRYVQNGIVAWGIGCGEDGTPGVYVDVANLRE…
>Ms_SPH2	MLLLLSLVAAAVAQQTTIDPRDFIGIFGTPPPLTNSTPGLETITVKPTDKPATFVNKHGEYCQCVPYYLCKDGLTINDPTLDGNGLLDIRFGEDENNDRLCQESVERCCKVLKDPSEVVKPKPDPSKLKGCGYRNPKGLGFTIVGNGGESQFGEFPWVVALLDVMNGSYAGVGVIIHPQVVMTGAHIASKYAPGKLRVRAGEWDTQTIKEELEHQERDVQEILIHKDFKPLSLKNDIALLRLQSPLELADHINSLCLPDQDESFDNSKNCVANGWGKNVFGVQGLYAVILKKVEQDMVPHSRCNTQLQKTRLGSHFSLHSSFVCAGGEEGKDTCQGDGGAPLACPIGNNRYKLSGLVAWGIGCGQKDVPAVYVNVPAFRHWVDENMNKWGYGSSTYSV
>Ag_CLIPB8	MSSAVLLLLVCGCALAVLSPVAYGAPMDTDDRPVWDSIRLCDIPNEPNPGQCMLPAECVAYGKINDVSSLSSIERFSFIKQIQCNGSDTVPYVCCPRDSDAYREPYVNETMVPKNRVASRIAFDADSCGIQSYVAKIRGGQLAEIDEFPWMAMLLYERDNNALTQGCGGALISRTYVITAAHCVTGKNFQQTKGRLKFVRLREYNIHTNPDCVYENDLKDCSDDMIDLVPQAVIPHPEYDSESSNQQHDIALIRIEQTPPFTDFLRSICLPEQNFESSATPGKKLSVSGWGRTDIFKDNLGPDVLSPIKLKLSLPYVEREKCSKTFRPWSFALGPGQMCAGGERAKDTCAGDSGSPLMSYDMKRAIWYITGIVSLGVRGCGVEGLPGVYTNVHHYLPWI…
>Ag_CLIPB9	MTSYNRSVAWLTVCVLLALHIGGSHQQQQQCTTPTRLRGRCISIYECDSILDYFKQRILTWEEREFLRKSQCTGATSGRQPFVCCPGNGSKPVVAPATTVPAGTASTTPAGPAATAPSGDAALADQLVGGLLPNPKKNECGVSIGMRIYGGQNADIDEFPWLALLQYENRKGERKYSCGGSLINRRYVLTAAHCVIGEVERKEGKLVSVRLGEYNTKTEIDCVTEEQEEICADPPIDAGIESVIVHPGYQDMAHADDIALLRLAQSIEYTSFVQPVCLPLTDFRASKTGEVNFVTGFGRTLQESRSAVKQKLGIKVYDHARCQEKYATKNSSITTNQLCAGGEYAKDSCHGDSGGPLMKLQKVWYLEGIVSYGNRCGLEDWPGVYTHVPAYMAWVRSNI…
>Ag_CLIPB10	MAKVVDCVLLLAFIAVVRGQEACRTPDHRDGVCHPVQQCPSVRDEFFNSDRVLSEDEIDYLRKLQCKTKDVTICCPDGVTTVDRNPTAVRDGLPNPKAFECGLDTLADRIIGGNYTAIDEFPWYALLEYQSKKGERAFKCGGSLINGRYVLTAAHCLANKKLDEGERLVNVRLGEYNTATDTDCADGNPDDCADPPQNFGIEAQIVHPGYDKNGPYQHHDIALIRLDRDVTMNNFVSPVCLPPDDFPPTSPGLNVTAVGFGHTGRQRHSGIKKKAQFPVFAQEECDKKWKNIEVIGEQLCAGGVFGIDSCSGDSGGPLMVKRFYWIQEGVISFGNQCALEGWPGVYTRVSSYLDWIRQNIRR
>Ag_CLIPC1	MRQPFRYASSVALCVILFVIATVRCDLEVGDPCIVQRTNEPGICRIVSECAPVIDDIRNRRGNPTKCGFIDRVQIVCCPQVGTTPAAATTPSTTPRNEHQRVAEKCAEYGQAVFSKEYVNSLTASEPKLQTIDKCGHTAVELIVDGELAKAREFPHMALIGFGEAPEIRYLCGGSLVSDRFILTAGHCLTSTNFGPATIVRLGELSLASSTDEAFPEDYDIAERIPHPEYKQTSHYNDIALIKLNRKVIFSPYARPICLPLQAAIPQKRAIATGWGAIGFGLEQSSALLKVTLDMFRFEECKDQFEPTRKLRTGLNATTQLCAGSRNSTKDTCQGDSGGPLQVYNDANVYCTYTIIGVTSFGQNCGLAGVPAVYTTVYSYLSWIENLIF
>Ag_CLIPC2	MSLTIDNARWITPIALSAIFFLGSVLAASNEGESCAYGNEPGICQGYNLCRPLLEKSRIVKICGYTSQQAVVCCPLDYRERLQQLNDPNQRCRDYQSASNSGLLFGSLAVGSSVVKLKPRAQCPTDQNLIVGGTAARFGEFPHMARLAMPDENGAMVFRCGATLISEQWVMTAAHCLESQTIVVRLGELKEGNDEFGDPVDVQVTRIVKHPNYKPRTVYNDIALLKLARPVTFSMRIRPACLYGSSTVDRTKAVAIGFGSTEAYGAASKELLKVSLDVFTTAACSVFFQRNRRVPQGLRESHLCAGFLSGGRDTCTGDSGGPLQISSEDEACVAQIIGITSFGIGCGSTTPGIYTRVSEYIDWIEGIVWPTDSASLTDGLRFS
>Ag_CLIPD2	MKSVCVRLCDTMVKRCGQSASKTAQPPPRQPRQVWLNAHVPHADWKQTLGDGSPCLTAKGHLGFCTSFRKCYPYFKVPDLSVWESWVLGNYDTCSYFNEQGRQAFGVCCTNPITPLPIDSNPVIEAAPGVMLPPPASTGLGSEPNKPPNKNNNYPSWPPPIPTHPPDHTPATHPPAFGGPPAPTTVSSVVDPAASEPTQRPTTTWPTRPRPPQVPNQPTPAPPAQPIGVWPPPVPTHPPLEISTLPPSSSGVVVSDPSNLGCGVKNGNPDTERIVGGHNADPNEWPWIAGLFNNGRQFCGGSLIDSIHILTAAHCVAHMSSYDVARLSVKLGDHNIRSNTEVQHVERRVKRLVRHRGFDSRTLYNDVAVLTMDQAVPFTKQVRPICLPAADSTRAYSGL…
>Ag_CLIPD1	MTLTLQVAVPVMLFFASTVYGLSIVRDQDTIEQLFNVNDIDQTLVEEDHGVAGVAIPKVHRLNFAERKQQRQSKHLDLNELERKRRATEGSGGKSSTKGKECRTRAGEKGHCTRYQSCKGPELKDNVWSVLQHLCIVEGISVGICCPDVVQDGNGPEFSVRLPATADSYDDVDGLGDGPTARDATVRPEERGCGLSTKQLSKIAGGRPADSNEWPWMVALVSSRASFCGGVLITDRHVLTAAHCVMNLKLTQFVVRLGEYDFKQFNETRYRDFRVAEIRAHADFDQISYENDIAMLKLIQPSFFNSYIWPICMPPLDDAWTGYQAVVTGWGTQFFGGPHSPVLMEVRIPIWSNQECQEVYVNRIYNTTLCAGEYDGGKDSCQGDSGGPLMIQLPNRRWA…
>Aa_ModSP	MWILNSRPAWKCIALIWIFATLITPSMQQISSFFRDRRKVCNYYEWKCDSGQCIESHQLCDGVVDCKDKSDETSKACAFIRCPSYAFRCQYGGCVDGNAMCNGIKECADSSDEHLHCPGYSDALITSGNCSNTEFQCQSGQCIPSDGVCDGRTDCDDESDEQQRICSLVFCPSFSFRCSYGACIGGYSKCDGVVDCRDGSDEDEILCGKPFPSTTPKTVSSTTTTTTTTTSAPIIRGPVGSCTVPAQPANGRIVLDETAQNVLIGTGEYIENFNSVFVVCDDKFTIKGTASNICLDGEWLDPFPICERYCSEVPINGITVQPICEYQRKQITCKRPLPPTTKVRIDCKVGYQKPLGPINETLTCIDGSWDSSVFRCEPTCGTPTPDAEAYIIGGRNATI…
>Aa_CLIPB8	MRFMVSNLVTLATVVTLSAQLPQPALEDVGPVWEVTTQCSIPNESNNGTCTSPTECPAYATINNPEDLSSVGRLSFLKRI QCNSEGTGGICCPLAKRYKTPTLNETLPKRIRHKTTRVHSRFGNDDEVCGYQSFVPKIRGGEIANIDEFPWMAMLLYELK ESQKIVHGCGGALISKNFVITAAHCVTGKDYDNKGPLKYVRLREYNVYDDPDCVIEHNFQDCSEEKIDSEPVRIIVHPEY DPNFRHKYHDIALIEISRVPSYTDFLRHICFPEPKLDMALLLGSGSVFPAGETIYVIRQQLGNNALSPIKLKVVLPYVEP EQCRRVFRTQQLEIGPGQLCAGGEKAKDTCGGDSGSPLMFYDVKAGAWVLTGIVSLGVRDCGTEGIPGVYTNVRQ…
>Aa_CLIPB9	MQWKKGSVRSDLVSLGNPQIKRHIIRFVTGNHEECKTPTNKRGLCVSFYDCPSMLSFYDDQILTWEERDFLTRSFCTGST SGRQPYVCCPDRKIDNEEDAGTTKAVPVLTSVQTSADIDTPIENENRFGGLLPDPTKNECGVSVNDRILGGKNADIDEFP WLAMLQYENDRGERQFSCGGSLVNNRYVLSAAHCVVGEAVKRVGNLVSVRLGEYDTTTEIDCITKDGELICADSPIDVPV EEKLAHPEYNEKSMLNDIALLRLDRDVEPTAFIKPVCLPSSNFKNSLAGDFTFVTGFGRTLEGSRSAIKQKLGIKVYDQD QCRTKFAALKGEVTPKQLCAGGDLAKDSCQGDSGGPLMKLQQVWTVEGVVSYGYRCGMEDWPGVYTRVQAYINWI…
>Aa_CLIPB10	MLSFFGDRILTWEERDFLRRSVCTGATSGRQPYVCCPDRKTDNKDAASTTTPVPVLTSVLTSADKDKPIEKENRVGGLLP DPTKNECGISIGMRIYGGENADIDEFPWLAMLQYENHRGERKYSCGGSLINNRYVLSAAHCVVGEVEKKEGNLVGVRLGE YDTTTEIDCITLDGEQICADPPIDVPVEEKLAHPEYNEKSMLNDIALLRLDRDIQRTDFIQPVCLPASNFKNSLAGDVNF VTGFGRTLQGSRSAIKQKLGIKVYDQERCRTKFATKKAEITPKQLCAGGDFAKDSCHGDSGGPLMKLQKVWTLEGVVSYG NRCGLEDWPGVYTRVQAYMNWIRDQIVLSFFSIATCQEACETPNRREGRCVQRQECRSFNDYFTEDRILNQDELN…
>Aa_CLIPC1	MSVFKSLPLVLALLAVGVCGDVELAEGDECIVQRTNAAGICRVVSSCPSVIDDIRNRRANPTKCGFLGRVQVVCCPDGVE PKTTTSTSAPLTSSAMSNHPRIAEKCIEYGEAVFSKEYVNSVGAEEPKLQRLDKCGHKAIELVVNGEAAKSREFPHMALI GYGVAPEVRYLCGGSLVSDRFVLTAGHCINSAESGPATAVRLGELALDSSNDEAFPEDFNIAETIPHPEYRLTSQYNDIA LIKLDRKVILSPYIRPICLPMSGELKNHRAIATGWGTIGYGEATSPMLLKVVLDMFAHDECSVQFEANRKLKDGLREESQ ICAGSRNSSKDTCQGDSGGPLQVYNDDSVYCTYTIIGVTSFGKYCGLAGSPGVYTKVYPYVSWIENLIF
>Aa_CLIPC2	MMLGLLTVLSCLAVVTRALEGDECRFGSGVGVCVGFTTCGPVLKHIQARISICNYTPREAVVCCPVDYRSRLQKIRQQAD ALSVSMRKCKEYQRPATVYLSSLKPNAEVVQKQAKQCSNDNKLIIGGEAAKWAEFPHMAALGYRDDPNEPIQYKCGGSLI SDHFVLTAAHCIGQSLTTVRLGSLNLLSSAAHEYEVEDTFSHPQYSAKSKHNDIALVKTFEKVPFSAEVRPACLYQTANV AEQKLTASGYGARENYGASANVLMKVVLDQYDRSTCLNYYSQAGARRLIDNQMCVGFQAGGRDTCQGDSGGPLQIRDAEN DCVYLIVGITSYGSYCGGEVPAIYTRVGAYLPWIESVVWGA
>Aa_CLIPC3	MSSFGGVLVLLIIHMQSSGAVLKENDVCRHNGEHGICRRYSACRDQLQNRITICSYTSQEAIVCCPEVGLPDTRYDSDDR PVWGQQPQQNDRNARIAVKKCNEYRKLSYNRVTLSALTLTPMVVTYEVPKCDNIVKLIVGGNVTKPGEFPHMAAIGWRRG GIMSFDCGGSLISDQYVLTAAHCYTEVDGELPSFVRLGDQNLFREDDGAKPKDVGIADFIRHPEFIRNQGLYNDIALIRL VRAVTFSNFIRPACLYDQLQFSVDTAVATGFGLTEDHGDRSDELLKVSLNIYDNQLCSRGYANSRQLRKGIMASQLCVGN VGGGRDTCQGDSGGPLQITKQENHCVFYIIGITSFGQTCGSPVPAIYTRVASYLDWIESIVWN
>Aa_CLIPD2	MKLFLGVLSGLLVLIIAATESKELNEESDDSVIVEASQLRPRQPRHIWLSTRTTTWAQALGDGSPCLTSKGHLGFCTSFR KCYPYFKVPDLSVWESWVLGNYDTCSYFNDQGRQAFGVCCTNPITPLPSTETSTESPAAPPVAGSGNEVTGENQKKPPKN NNYPSWPPPVPTHPPDHTAATHPPAFTSTVASLVTEATPRPTPRPTNRPGGTTWPTKPRPPSETNQPTNAPMVWPPPLPT HPPMPQLEVTTSSPAGSPGGGGAINAGCGTKNGNPDTERIVGGHNADPNEWPWIAALFNNGRQFCGGSLIDNVHILTAAH CVAHMTSFDVSRLSVKLGDHNIRITTEVQHIERRVKRLVRHRGFDSRTLYNDVAVLTMDQPVQFSKSVRPICLPT…
>Aa_CLIPA1	MIGGTCMLSGQCETPNNGTEKCLGPEHVCCMDKVESTTIRETASEAKTCLNNKGVCTEENECDGKMYNDRRNECGGLVCC SLPQDTDTSSESTCDSLGGTCKAEQHCREIADRIADCAEDTVCCLSNGSSDTQAPTDAGEVSIKECGYRIETGIKFNTIN RDHGESQYGEFPWVVAIMVNESANVRFTCSGTLIDPEVVITAAECVKLFRTKPEQLIVRAGEWDMGATMEPIPYQERRVR KIKSHVGFKPLSLINNIAILFLEDKFDLTSTVNTVCVPPQGFIIDNGEVTATGWGTTPKNRKKFQQILKSIDLPYVQKPD CEKALRRATRNNKFKLHSSFICAGGEDGVDTCQGDAGSPIIFPIPDDPESRYYAVGMVAWGVGCGRSGTPSVYTD…
>Aa_CLIPA10	MNLITTAALVVLMAVTATNADEWNWLNNGETFMDDLIREKRQDGSQNVTEVGDDDIINYILDSGRQGRSLEGFDEIYTDP SVMQAIQNSDDAEARNIIKEKLCALGLMQCDGELVDGRRPYLNPQNLIYAQPVALKPVGRPIATIPVRGPPGPPQQGPQY YQKPPQQKPHQGPYGPPQPMPLPPNRPQQKVGFSSQQPPYGGPNSFQGSSSFGGLYSSQSNSFSSYPSKPLGPIYEGSDI PYEFENPNKPPGVIIGDGPTVLKTPPVEQHIHHHYHHIEGGKGEKTVVVNNPIPLAPEIITGSAVGGSSSSSNSLYSSSA YGNSGSSSLGGFNPSGGKDFDYQDLKGSTNSNNNFGQFGNYASHSNNNYNALSSGNYQTSQGGFHSSNPNLYKKE…
>Aa_CLIPA3	MKRYRKSLPALGVLILLGTTWTPVHTYAQIGFPDDKPAGGGGGDLTRQLATNVSTGIITGILNGTVPLQTGFTNSTNQTC VCVPSGRCATTTVPTDGSGMIDVRIVTSQTSSPISPTPNIVTPPTCAAGLDRCCYPGPFQCGLQYPAVAAAKAPAAGQAY YGEYPWQAVLLGPGDIYVGSGALIDPLNVITAAHRISEYVSGARALRVRLGEWDASAASEPIPALEYTVSKFFVHPSYNA ANLQNDIAMLRLSSAVPLGATPTITTACLPATSFVGTTCWVSGWGKNDFVSGSYQAIQKKVDVAVRSPADCQTALRTTRL GSTFVLDATSFVCAGGEAGKDACTGDGGSPLVCSLGGRYFVVGLVAWGIGCGTSNIPGVYVNVASYVPWITSTVS…
>Ag_SP217	MIRDCVTLVTTGLLLCESFPLCEMRDRRKVCNYYEWKCASGQCIESHQQCDGVIDCKDGSDETSASCAFI RCPSYAFRCQYGACVDGNALCNGVRECADHSDEHAHCPGNSGTILAAHGNCSNTEFSCRSSECIPADQVC DGQEDCPDGTDETQPLCSLVFCPSFSFRCSYGACIGGYSKCDGVVDCRDGSDEDELLCGRPFPSTTPRPV TTAPTSSTTTTSTTTVAPVVKVTGPPGSCVVPSAPPNGRFVLDETAQTVPILAGEFIENYNSVHVVCGDK YTLKGAATIVCLDGEWLEPFPVCEKYCSEIPINGITIEPFCEYQRRQITCKRPLPPTTRVRIGCRVGYQK PLEPVNETLSCVDGSWDGPVFRCEPVCGTPTPDAEAYIIGGRNV…
The amino acid sequences of H. armigera (Ha), D. melanogastor (Dm), Ae. aegypti (Aa), M. sexta (Ms), and An. gambiae (Ag) SPs.
