# Supplementary material for: The accumulation of modular serine protease mediated by a novel circRNA sponging miRNA increases Aedes aegypti immunity to fungus
Source: BMC Biol. 2024 Jan 17;22:7. doi: 10.1186/s12915-024-01811-6 (PMC10795361; doi:10.1186/s12915-024-01811-6)
Supplement: Supplementary file 4 — Additional file 4: Table S3. Precursor sequence and mature sequence of known and novel miRNAs. [file 12915_2024_1811_MOESM4_ESM.xlsx]

## Sheet: Table S3
Table S3. Precursor sequence and mature sequence of known and novel miRNAs.
precursor_id	precursor_seq	mature_id	mature_seq	Bb1.readcount	Bb2.readcount	Bb3.readcount	PBS1.readcount	PBS2.readcount	PBS3.readcount	Bb1.tpm	Bb2.tpm	Bb3.tpm	PBS1.tpm	PBS2.tpm	PBS3.tpm
aae-bantam	AGAACCGGUUUUCAUUUUCGAUCUGACUUAUUUGAUUUAACAAGAGUGAGAUCAUUUUGAAAGCUGAUUUU	aae-bantam-3p	UGAGAUCAUUUUGAAAGCUGAU	142153	94848	120215	101719	108767	94972	33664.3	33528.8	31258.8	27879.4	27942	28006.6
aae-bantam	AGAACCGGUUUUCAUUUUCGAUCUGACUUAUUUGAUUUAACAAGAGUGAGAUCAUUUUGAAAGCUGAUUUU	aae-bantam-5p	CCGGUUUUCAUUUUCGAUCUGAC	4835	3719	3173	4254	4646	4331	1145.01	1314.67	825.057	1165.95	1193.55	1277.18
aae-let-7	CACGUUGAGGUAGUUGGUUGUAUAGUAGUGACUGAUUAAAUAUCUGCUAUGCAAUCUGCUAGCUUGUCGUG	aae-let-7	UGAGGUAGUUGGUUGUAUAGU	75660	44381	65294	56212	60513	50102	17917.6	15688.7	16978	15406.7	15545.7	14774.8
aae-mir-1	CGAAAGUUCCAUGCUUCCUUGCAUUCAAUAGUGAUUCUGAAAGCAUAUGGAAUGUAAAGAAGUAUGGAGCGCUCGG	aae-miR-1	UGGAAUGUAAAGAAGUAUGGAG	704509	480754	765940	601505	625114	542451	166840	169947	199163	164862	160591	159965
aae-mir-10	UUUGUUCUACAUCUACCCUGUAGAUCCGAAUUUGUUUGAAUAUUUAACAAGCGACAAAUUCGGUUCUAGAGAGGUUUGUGUGGGGCAUU	aae-miR-10	ACCCUGUAGAUCCGAAUUUGUU	168691	115061	137096	133767	145391	129278	39948.9	40674.1	35648.3	36663.2	37350.7	38123.2
aae-mir-100	GCGUAGUGGUUGUAGUUACCCAUUUGCAGGAACCCGUAGAUCCGAACUUGUGCUGCCGUUUCACAUGUUACAAGAACGGAUGUAUGGGAUUCUGCCGAUGUAUGGCUAAAGCAUCGAUCGAUUUGU	aae-miR-100	AACCCGUAGAUCCGAACUUGUG	514355	344268	456216	475942	501446	442396	121808	121699	118627	130447	128820	130460
aae-mir-1000-2	CGAUUUUUGCUAGAAACCGAUUAUAUUGUCCUGUCACAGCAGUACUGUUACAAAUUUACUGUUGUUUCGGGACAUUUACAUUGAUUCUAGCCGUCAC	aae-miR-1000	AUAUUGUCCUGUCACAGCAGU	712	497	996	462	501	449	168.614	175.69	258.984	126.626	128.706	132.407
aae-mir-11	AACAUUGAUGCGAGUAGUGCCGCGCGAGAACUCCGGCUGUGACCUGUGUACACUUUAUCCAAAUCACAUCACAGUCUGAGUUCUUGCUUGGAGGCUCGUCGAUCAACUAAUGGA	aae-miR-11-3p	CAUCACAGUCUGAGUUCUUGCU	67465	40987	45873	59007	65191	53249	15976.9	14488.9	11928.1	16172.8	16747.4	15702.8
aae-mir-11	AACAUUGAUGCGAGUAGUGCCGCGCGAGAACUCCGGCUGUGACCUGUGUACACUUUAUCCAAAUCACAUCACAGUCUGAGUUCUUGCUUGGAGGCUCGUCGAUCAACUAAUGGA	aae-miR-11-5p	AGAACUCCGGCUGUGACCUGUG	4445	3731	4530	5054	4952	4853	1052.65	1318.91	1177.91	1385.21	1272.16	1431.12
aae-mir-1174	ACUCCAAUUCUGGGUAUUUUAGAUCCUUGGCAUAGUUACGUGAUUGAAUGCACUGUUCUUCUUUGGUUUACCCAGUAUCGAACACGCGUCAAUCUGUCAGAUCUACUUAAUACCCAUA	aae-miR-1174	UCAGAUCUACUUAAUACCCAU	15444	9897	17114	12311	12629	10477	3657.4	3498.6	4450.06	3374.23	3244.37	3089.6
aae-mir-1175	ACGAUAUGAAAUAAGUGGAGUAGUGGUCUCAUCGCUUAGUAUUAGAAAAGUGAGAUUCUACUUCUCCGACUUAAUUCAUAUCUA	aae-miR-1175-3p	UGAGAUUCUACUUCUCCGACUUAA	2094	1682	2517	1809	1911	1646	495.895	594.588	654.481	495.816	490.932	485.395
aae-mir-1175	ACGAUAUGAAAUAAGUGGAGUAGUGGUCUCAUCGCUUAGUAUUAGAAAAGUGAGAUUCUACUUCUCCGACUUAAUUCAUAUCUA	aae-miR-1175-5p	AAGUGGAGUAGUGGUCUCAUCG	3721	2723	3191	3533	3797	3499	881.197	962.582	829.738	968.334	975.442	1031.83
aae-mir-12	UUCGGACUGAGUAUUACAUCAGGUACUGGUGUCGAUAUUCGAAUCACCAACGAAUCGGGUUCCUUUGAUUAACUUACCAGUACUUAUGUUAUGCUCUCUCCG	aae-miR-12-3p	CAGUACUUAUGUUAUGCUCUCU	1390	883	984	996	1175	896	329.176	312.141	255.864	272.986	301.855	264.225
aae-mir-124	UUUUCUCCUGGUAUCCACUGCCGGCCUAUAUGUCCUAUUUCGGUACUCAUAAGGCACGCGGUGAAUGCCAAGAGCG	aae-miR-124	UAAGGCACGCGGUGAAUGC	175	96	196	132	160	96	41.443	33.9361	50.9648	36.1789	41.1037	28.3098
aae-mir-125	UUAGUUUUGUUUCUGCUGAUUCCCUGAGACCCUAACUUGUGACUAUAGUUGAAGUUUCACAAGUUUUGAUCUCCGGUAUUAGCGGUCGAGAUUCA	aae-miR-125-5p	UCCCUGAGACCCUAACUUGUGA	6117	4525	5359	6886	7369	6782	1448.61	1599.59	1393.47	1887.33	1893.08	1999.97
aae-mir-12	UUCGGACUGAGUAUUACAUCAGGUACUGGUGUCGAUAUUCGAAUCACCAACGAAUCGGGUUCCUUUGAUUAACUUACCAGUACUUAUGUUAUGCUCUCUCCG	aae-miR-12-5p	UGAGUAUUACAUCAGGUACUGGU	1973	1372	1977	1384	1449	1297	467.24	485.003	514.068	379.331	372.245	382.477
aae-mir-133	CUCGGAAUCGCUGAAUAUAGCUGGUUGACUUCGGGUCAAAUCGUCAAAUAUUUGCAAAGAUAUUUCCUCAGUGAAAUCAUUUGGUCCCCUUCAACCAGCUGUAGCAGUGAUGCAUUACA	aae-miR-133	UUGGUCCCCUUCAACCAGCUGU	1100	723	1012	1106	1177	1021	260.499	255.581	263.145	303.136	302.369	301.086
aae-mir-13	GUCGUGAUCGGAUCGUAAAAAUGGUUGUGCUGUGUUGUUACGCUCGAAAUUCAUAUCACAGCCAUUUUGACGAGUUCGAUCCUG	aae-miR-13-3p	UAUCACAGCCAUUUUGACGAGUU	10935	8492	13662	7053	7060	6274	2589.6	3001.93	3552.45	1933.11	1813.7	1850.16
aae-mir-13	GUCGUGAUCGGAUCGUAAAAAUGGUUGUGCUGUGUUGUUACGCUCGAAAUUCAUAUCACAGCCAUUUUGACGAGUUCGAUCCUG	aae-miR-13-5p	UCGUAAAAAUGGUUGUGCUGUG	705	573	702	585	564	556	166.956	202.556	182.537	160.338	144.89	163.961
aae-mir-137-2	UAUUCAUCGAGCAACUUGGUUGGCCACGCGUAUUCUUGGGUUAUUAACACACUGUUUAUGUUGUUAUUGCUUGAGAAUACACGUAGUUGACAAGUGUUUCACA	aae-miR-137	UAUUGCUUGAGAAUACACGUAG	3557	2537	3332	2578	2656	2363	842.359	896.831	866.401	706.585	682.321	696.833
aae-mir-14	GUGGAAUUACACCUCAACGAAUUUGAACUCUGCUCUACCCGAUAAGCCUGUGGGAGCGAGAUUAAGGCUUGCUGGUCAUUUAUUACACUCGAAGUCAGUCUUUUUCUCUCUCCUAUUGGUAUAACGGUGUUUCAACGAGUCCGAGUUCCCGCACCGUAGUCAUCCACAUCAUC	aae-miR-14	UCAGUCUUUUUCUCUCUCCUAU	93982	58459	91855	77878	81500	70191	22256.6	20665.3	23884.5	21345	20937.2	20698.9
aae-mir-184	CCGGUGUAUUCGUACCCUUAUCAUUCUUGCGCCCCGUGUUAUAUUGUUGGCGACUGGACGGAGAACUGAUAAGGGCCCGGGUCACCUU	aae-miR-184	UGGACGGAGAACUGAUAAGGGC	222818	150819	222206	228482	245009	205205	52767.1	53314.6	57779	62623	62942.3	60513.6
aae-mir-1889	GAGGUAAUCUCAAAUUGUAACAGUGGGUUGAUUUUCCUGGUGAAUCCCGGCCUUGUCCUCCGUCACAAGUGUGACAAGUGUCUCGAAAACGUGUUCGCUAUACCCACGUUACAGAUUGGGGUUUCCCC	aae-miR-1889-3p	CACGUUACAGAUUGGGGUUUCC	90	75	80	79	97	84	21.3135	26.5125	20.8019	21.6525	24.9191	24.7711
aae-mir-1889	GAGGUAAUCUCAAAUUGUAACAGUGGGUUGAUUUUCCUGGUGAAUCCCGGCCUUGUCCUCCGUCACAAGUGUGACAAGUGUCUCGAAAACGUGUUCGCUAUACCCACGUUACAGAUUGGGGUUUCCCC	aae-miR-1889-5p	UAAUCUCAAAUUGUAACAGUGG	4946	3721	6767	3694	3617	3045	1171.3	1315.38	1759.58	1012.46	929.2	897.951
aae-mir-1890	AUCGACAUACGGCUAGAGCUAAUUGGAGAGUUCUUGAAUAGUGUUGUGAACCUUCAUGAAAUCUUUGAUUAGGUCUGGUCGUGGUG	aae-miR-1890	UGAAAUCUUUGAUUAGGUCUGG	920	718	969	758	692	673	217.872	253.813	251.964	207.755	177.773	198.463
aae-mir-1891-2	AUCUUUUUCCGUCAUGUUGAGGAGUUAAUUUGCGUGUUUUUGUAUUUGAUUAAACACGUCCAUUAACUCUGGUACAUGAUGAUAAAAGCCAA	aae-miR-1891	UGAGGAGUUAAUUUGCGUGUUU	8025	5665	6423	6926	7458	6695	1900.46	2002.58	1670.14	1898.3	1915.95	1974.31
aae-mir-190	GGGUGAUUCCGGUGAGAUAUGUUUGAUAUUCUUGGUUGUUAAAUUUUAUAUUAUCACCCAGGAAUCAAACAUAUUAUUACUGUGGUCAUCAUGAGACUUCG	aae-miR-190	AGAUAUGUUUGAUAUUCUUGGUUG	8608	6392	7687	5753	6039	5403	2038.52	2259.58	1998.81	1576.8	1551.41	1593.31
aae-mir-193	GCUUGCUAUGUAAUUUUUUCAAUCGAACUGGGAUUUUGUGGACCAGAAGAUUUCCUCCAUUCGAUAAUAGCUACUGGCCUACUAAGUCCCAACUUGUUUGGAAAUUGUCCGACAGAUAGCAAGC	aae-miR-193	UACUGGCCUACUAAGUCCCAAC	19	13	25	12	14	15	4.49953	4.59551	6.50061	3.28899	3.59657	4.4234
aae-mir-210	CUCAUUGCAGCUGCUGACCACUGCACAAGAUUAGAUUAUGACUCUUGUGCGUGUGACAACGGCUAUUG	aae-miR-210	CUUGUGCGUGUGACAACGG	3913	2595	4197	3604	3821	3259	926.666	917.334	1091.32	987.794	981.607	961.058
aae-mir-219	UUUCUAGCUCUGAUUGUCCAAACGCAAUUCUUGUUUUAUUCGAAUAUGAUAUCCAAGAGUUGUGACUGGACAUCCGUGGCUCGAAA	aae-miR-219	UGAUUGUCCAAACGCAAUUCUUG	3	5	6	2	4	3	0.710451	1.7675	1.56015	0.548166	1.02759	0.88468
aae-mir-252	GAAUUCUUUACUAAGUACUAGUGCCGCAGGAGAGAUUUGAACCCCUGCUGCCCAAGUGCUUAUCGAAGAGU	aae-miR-252-3p	CUGCUGCCCAAGUGCUUAUCG	111	66	156	123	135	113	26.2867	23.331	40.5638	33.7122	34.6812	33.323
aae-mir-252	GAAUUCUUUACUAAGUACUAGUGCCGCAGGAGAGAUUUGAACCCCUGCUGCCCAAGUGCUUAUCGAAGAGU	aae-miR-252-5p	UAAGUACUAGUGCCGCAGGAG	12945	8978	15563	13222	14051	12190	3065.6	3173.73	4046.76	3623.92	3609.67	3594.75
aae-mir-263a	UCCUAGUACACGUAAUGGCACUGGAAGAAUUCACGGGUAUAUUUUGAAAUCCCCGUGUUCUGGCAGUGGCAUCCCUGGUACUAAGGUGAUUCAUCAG	aae-miR-263a-3p	CGUGUUCUGGCAGUGGCAUCCC	126	86	99	154	169	146	29.839	30.4011	25.7424	42.2087	43.4158	43.0544
aae-mir-263a	UCCUAGUACACGUAAUGGCACUGGAAGAAUUCACGGGUAUAUUUUGAAAUCCCCGUGUUCUGGCAGUGGCAUCCCUGGUACUAAGGUGAUUCAUCAG	aae-miR-263a-5p	AAUGGCACUGGAAGAAUUCACGG	18262	13143	18327	18205	19449	16851	4324.75	4646.06	4765.47	4989.68	4996.41	4969.25
aae-mir-263b	GACCAAUUACGAACCUUGGCACUGGGAGAAUUCACAGGCGCUAUUUGCUAUCAUUCUGUGGAUCUUUUCGUGCCAUCGUUUAAAUUCGGUC	aae-miR-263b-3p	UGGAUCUUUUCGUGCCAUCGU	7	8	8	5	9	5	1.65772	2.82801	2.08019	1.37041	2.31208	1.47447
aae-mir-263b	GACCAAUUACGAACCUUGGCACUGGGAGAAUUCACAGGCGCUAUUUGCUAUCAUUCUGUGGAUCUUUUCGUGCCAUCGUUUAAAUUCGGUC	aae-miR-263b-5p	CUUGGCACUGGGAGAAUUCACAG	9734	7089	8941	10789	11546	10046	2305.18	2505.97	2324.88	2957.08	2966.14	2962.5
aae-mir-275	AUCCUUUCGAUUUCGCGCGCUAAGCAGGAACCGAGACUUUGUCAUUUGCUAGCAGUCAGGUACCUGAAGUAGCGCGCGUGAUC	aae-miR-275-3p	UCAGGUACCUGAAGUAGCGC	9501	6805	9912	10193	11032	9452	2250	2405.57	2577.36	2793.73	2834.1	2787.33
aae-mir-275	AUCCUUUCGAUUUCGCGCGCUAAGCAGGAACCGAGACUUUGUCAUUUGCUAGCAGUCAGGUACCUGAAGUAGCGCGCGUGAUC	aae-miR-275-5p	CGCGCUAAGCAGGAACCGAGAC	1071	697	702	978	1192	956	253.631	246.39	182.537	268.053	306.222	281.918
aae-mir-276-2	GGUGAAGUGUGCAGUAAUUAGUGCCAGGUAGGUUAGAUUUCCAGUGUCUCGAGUUAAUCCGUCAGCGAGGUAUAGAGUUCCUAUGCGUUCGGAUAAAAUAUUCCAUAGGAACUUCAUACCGUGCUCUUGGAUUGCUUGGAAGUCAUCGAGAGGGUAAUGGUGGAAGUUCGUGGCUAAUUUGUAAAUCAUC	aae-miR-276-3p	UAGGAACUUCAUACCGUGCUC	648470	393291	474719	609352	669123	581855	153569	139029	123438	167013	171896	171585
aae-mir-2765	AAACGUUUCCGGAGCCUGGUAACUCCACCACCGUUGGCGAUAUUUGACAGCCAAUGGGAGCUGGAGUUCCCGCGUGCCGAACGUUCA	aae-miR-2765	UGGUAACUCCACCACCGUUGGC	38	26	52	42	50	40	8.99905	9.19102	13.5213	11.5115	12.8449	11.7957
aae-mir-276-1	ACUGGUGAUUGCCAUCAGCGAGGUAUAGAGUUCCUACGUUGCGUGUGCGAAAUUGGUAGGAACUUCAUACCGUGCUCUUGGCUAGCCGUGA	aae-miR-276-5p	AGCGAGGUAUAGAGUUCCUAC	455	267	409	355	431	331	107.752	94.3847	106.35	97.2994	110.723	97.6097
aae-mir-277	UAGUUUUGGAGUGCGUGUCAGAAGUGCAUUUACAUAGGUAUUUCCCGUUUAGCAGUAUUUGUAAAUGCACUAUCUGGUACGACAUUCCAGAAUCA	aae-miR-277-3p	UAAAUGCACUAUCUGGUACGAC	43047	33449	48356	35929	37899	36629	10194.3	11824.2	12573.7	9847.52	9736.18	10801.7
aae-mir-277	UAGUUUUGGAGUGCGUGUCAGAAGUGCAUUUACAUAGGUAUUUCCCGUUUAGCAGUAUUUGUAAAUGCACUAUCUGGUACGACAUUCCAGAAUCA	aae-miR-277-5p	CGUGUCAGAAGUGCAUUUACA	92	63	115	84	68	56	21.7872	22.2705	29.9028	23.023	17.4691	16.514
aae-mir-278	UGGUGCGAACGGACGAUAGUCUUCAGCGGCCGUGCAUUUGAUAGAAUUGGUCGGUGGGACUUUCGUCCGUUUGUAACCGCC	aae-miR-278-3p	UCGGUGGGACUUUCGUCCGUUU	9589	5858	8032	7866	8603	7207	2270.84	2070.81	2088.52	2155.94	2210.09	2125.3
aae-mir-278	UGGUGCGAACGGACGAUAGUCUUCAGCGGCCGUGCAUUUGAUAGAAUUGGUCGGUGGGACUUUCGUCCGUUUGUAACCGCC	aae-miR-278-5p	ACGGACGAUAGUCUUCAGCGGCC	174	100	199	178	197	150	41.2062	35.3501	51.7448	48.7867	50.6089	44.234
aae-mir-279	ACAUCCCAACGGUUGUCGAUGGGUGUGAAUCUAGUGUUUCACAUGAUUUUCGAUAGCCUGUGACUAGAUCCACACUCAUUAACAAAAGUUGCCGG	aae-miR-279	UGACUAGAUCCACACUCAUUAA	14240	7556	11724	12811	14385	11244	3372.28	2671.05	3048.53	3511.27	3695.48	3315.78
aae-mir-281	UGGUUUCGAAUAUGAAAAUAAAGAGAGCUAUCCGUCGACAGUAGGGAUAUGAUUCACUGUCAUGGAAUUGCUCUCUUUAUGUACAAUUCGAUAUUCA	aae-miR-281-3p	UGUCAUGGAAUUGCUCUCUUUA	236140	158721	177030	188759	205646	180682	55922	56108	46032.1	51735.6	52830.1	53281.9
aae-mir-281	UGGUUUCGAAUAUGAAAAUAAAGAGAGCUAUCCGUCGACAGUAGGGAUAUGAUUCACUGUCAUGGAAUUGCUCUCUUUAUGUACAAUUCGAUAUUCA	aae-miR-281-5p	AAGAGAGCUAUCCGUCGAC	43666	27994	39534	47161	49887	42927	10340.9	9895.9	10279.8	12926	12815.9	12658.9
aae-mir-282-2	AUCGUCAUCGUCAUCGUCGCACAGGUGUAAUCUAGCCUCUCCUAGGCUUUGUCUGUUACCUUCCUUGGGAAUUCCACUAGCCAGACAUAGCCUGACAGAGGUUAGGUGAAAUCUGAAAAGUCAACGGCCAACGGU	aae-miR-282-3p	ACAUAGCCUGACAGAGGUUAGG	2	0	1	1	0	0	0.473634	0	0.260024	0.274083	0	0
aae-mir-282-2	AUCGUCAUCGUCAUCGUCGCACAGGUGUAAUCUAGCCUCUCCUAGGCUUUGUCUGUUACCUUCCUUGGGAAUUCCACUAGCCAGACAUAGCCUGACAGAGGUUAGGUGAAAUCUGAAAAGUCAACGGCCAACGGU	aae-miR-282-5p	AAUCUAGCCUCUCCUAGGCUUUGUCUG	38	25	56	34	42	31	8.99905	8.83752	14.5614	9.31881	10.7897	9.1417
aae-mir-283	GUUCGACUGAAAGGUCAAUAUCAGCUGGUAAUUCUGGGCUUACCCCACCGUUAUACGCUUCCCGGAAUUCCAACUGAUAUCCACUUUUUAGUCGAGAUGGUCA	aae-miR-283	CAAUAUCAGCUGGUAAUUCUGGGC	55045	44061	58294	42748	43015	40878	13035.6	15575.6	15157.9	11716.5	11050.5	12054.7
aae-mir-285	GUUAAUCUUCCUAAGUACUGGCUUCCAAAGGUGAGUAGAUGGCAUUCGAUACACUCUAGCACCAUUCGAAAUCAGUACUGAAGGCGAAGAUUUGUUCUGCGUGA	aae-miR-285	UAGCACCAUUCGAAAUCAGUAC	1657	1144	1490	1469	1686	1439	392.406	404.405	387.436	402.628	433.13	424.352
aae-mir-286a	AUCGUUAUUUGGGGCGAUUGUCGGACUAGUCGCUGCGUACAAAACGGAACUAUUUCAACUAGUGACUAGACCGAACACUCGCGUCCUAAAGCACGAU	aae-miR-286a	UGACUAGACCGAACACUCGCGUCCU	8	1	10	3	5	8	1.89454	0.353501	2.60024	0.822248	1.28449	2.35915
aae-mir-286b-2	AAGUCCUGGGGCGAUUGUCGGCUUAGUCGCUGUAUCAUUUCAACUGCUGUGCAGUUCUUCGCUAGUGACUAGACCGAACACUCGUAUCCCAGGCCUU	aae-miR-286b	UGACUAGACCGAACACUCGUAUCCC	377	332	397	313	326	314	89.2801	117.362	103.23	85.7879	83.7488	92.5966
aae-mir-2940	CAUUGGUUUAUCUUAUCUGUCGAGGCAAGUUAUUUUACCGGAUAGUGUUUCUUUUCGUGAGCAAUCACCACUAUCCAGCUCUUCUUGUCGACAGGGAGAUAAAUCACUG	aae-miR-2940-3p	GUCGACAGGGAGAUAAAUCACU	55582	40517	52425	38157	40478	36806	13162.8	14322.8	13631.8	10458.2	10398.7	10853.8
aae-mir-2940	CAUUGGUUUAUCUUAUCUGUCGAGGCAAGUUAUUUUACCGGAUAGUGUUUCUUUUCGUGAGCAAUCACCACUAUCCAGCUCUUCUUGUCGACAGGGAGAUAAAUCACUG	aae-miR-2940-5p	UGGUUUAUCUUAUCUGUCGAGGC	31902	23596	29558	22298	23093	20746	7554.94	8341.2	7685.8	6111.5	5932.55	6117.86
aae-mir-2941-2	CAAGAAUGGCGAUUGUUCGUGAAGCUCAGCUGCAUUACACGAUAUGGAAUACGGUUUGUAGUACGGCUAGAACUCCACGGACAAUUACAUUUGUA	aae-miR-2941	UAGUACGGCUAGAACUCCACGG	23492	16773	23808	22328	24183	21366	5563.31	5929.27	6190.66	6119.72	6212.57	6300.69
aae-mir-2942	AAUGUUAUCAAUUCGCUGUGGUCUCGAACGUACCUACAUUGGAUAUUUUUGGUAUUCGAGACUUCACGAGUUAAUUCCCAUU	aae-miR-2942	UAUUCGAGACUUCACGAGUUAAU	22	6	11	15	6	16	5.20998	2.121	2.86027	4.11124	1.54139	4.7183
aae-mir-2943-2	GAUGUUAAGUAGGCACUUGCAGGCAAAUUUGUAGCUUUAAUAUGAUUGACUGCUUUUUCCUACUUUACAUU	aae-miR-2943	UUAAGUAGGCACUUGCAGGCAAA	0	1	1	3	2	2	0	0.353501	0.260024	0.822248	0.513796	0.589787
aae-mir-2944a	CGUUGAAGGAACUUCUGCUGUGAUCUGAGUUAGAUACAUAUCACAGUAGUUGUACUUUAAUG	aae-miR-2944a-3p	UAUCACAGUAGUUGUACUUUAA	0	0	0	0	0	1	0	0	0	0	0	0.294893
aae-mir-2944a	CGUUGAAGGAACUUCUGCUGUGAUCUGAGUUAGAUACAUAUCACAGUAGUUGUACUUUAAUG	aae-miR-2944a-5p	GAAGGAACUUCUGCUGUGAUCUGA	25	13	13	25	30	25	5.92043	4.59551	3.38032	6.85207	7.70694	7.37234
aae-mir-2944b	AUCGAAGGAACUCCCGGUGUGAUAUAUGACUCGAUUAUAUCACAGCAGUAGUUACCUGAUAU	aae-miR-2944b-3p	UAUCACAGCAGUAGUUACCUGA	40	23	33	33	37	24	9.47269	8.13052	8.5808	9.04473	9.50523	7.07744
aae-mir-2944b	AUCGAAGGAACUCCCGGUGUGAUAUAUGACUCGAUUAUAUCACAGCAGUAGUUACCUGAUAU	aae-miR-2944b-5p	GAAGGAACUCCCGGUGUGAUAUA	31	12	17	25	22	25	7.34133	4.24201	4.42041	6.85207	5.65176	7.37234
aae-mir-2945	UCUGAUCUGAGCGGGUCCGUUUCUAGUGUCAUGUGCUGUAUUCGAAUAUCAUGACUAGAGGCAGACUCGUUUAGGUCUGGGA	aae-miR-2945-3p	UGACUAGAGGCAGACUCGUUUA	24395	14502	19500	22643	24258	20117	5777.15	5126.47	5070.47	6206.06	6231.83	5932.37
aae-mir-2945	UCUGAUCUGAGCGGGUCCGUUUCUAGUGUCAUGUGCUGUAUUCGAAUAUCAUGACUAGAGGCAGACUCGUUUAGGUCUGGGA	aae-miR-2945-5p	AGCGGGUCCGUUUCUAGUGUCAUG	20	22	36	26	24	20	4.73634	7.77701	9.36088	7.12615	6.16555	5.89787
aae-mir-2946	UAUGAACAAUGAUCGCCAUAUUUUUACCGCUACUGCAUUUCAUUGUAAUAAUUGUAGUACGGAAAAGAUAUGGGGAUUGGGGUUCAUA	aae-miR-2946	UAGUACGGAAAAGAUAUGGGGA	6388	4461	6697	5330	5694	5008	1512.79	1576.97	1741.38	1460.86	1462.78	1476.83
aae-mir-2a	UGGGAACUGUUUCCACUCUCAAAGUGGUUGUGAAAUGAGUUACUCUUGAACGAUCUCAUAUCACAGCCAGCUUUGAAGAGCGAAACGGUUUCUCGCA	aae-miR-2a-3p	UAUCACAGCCAGCUUUGAAGAGC	6572	4417	6930	7585	8023	6867	1556.36	1561.41	1801.97	2078.92	2061.09	2025.03
aae-mir-2a	UGGGAACUGUUUCCACUCUCAAAGUGGUUGUGAAAUGAGUUACUCUUGAACGAUCUCAUAUCACAGCCAGCUUUGAAGAGCGAAACGGUUUCUCGCA	aae-miR-2a-5p	ACUCUCAAAGUGGUUGUGAAA	4	8	12	3	9	7	0.947269	2.82801	3.12029	0.822248	2.31208	2.06425
aae-mir-2b	GGGCGUAUUCUAGACUCUCAAAGUGGCUGUGAAAUGGUUUUAUUUUGCUCAUAUCACAGCCAGCUUUGAUGAGCUGGACUGCGCACC	aae-miR-2b	UAUCACAGCCAGCUUUGAUGAGCU	9302	5874	18619	7929	7141	6086	2202.87	2076.46	4841.39	2173.2	1834.51	1794.72
aae-mir-2c	UGCGUUGGCAUCAAAUUUGGUUGUUUUAGUACGACCUCUUUGAAACCCCUAUCACAGCCAGCUUUGAUGAGCAACGCA	aae-miR-2c	UAUCACAGCCAGCUUUGAUGAGC	10836	6874	21570	9074	8217	7059	2566.15	2429.96	5608.72	2487.03	2110.93	2081.65
aae-mir-305	AAUGUCACAUGUCUAUUGUACUUCAUCAGGUGCUCUGGUUGUUUUCGAUACCCGGCACAUGUUGGAGUACACUUAAUGUGCUGACAGU	aae-miR-305-3p	CGGCACAUGUUGGAGUACACUUA	760	465	524	607	687	601	179.981	164.378	136.253	166.368	176.489	177.231
aae-mir-305	AAUGUCACAUGUCUAUUGUACUUCAUCAGGUGCUCUGGUUGUUUUCGAUACCCGGCACAUGUUGGAGUACACUUAAUGUGCUGACAGU	aae-miR-305-5p	AUUGUACUUCAUCAGGUGCUCUGG	11202	9650	11010	10916	11390	11275	2652.83	3411.28	2862.87	2991.89	2926.07	3324.92
aae-mir-306	CAUUCGCAAUUUCACCGGUUCAGGUACUGAGUGACUCUCAGAUGUGCAUUUCUCAAGCAAUCUCGUCCUCAGGACCUGAGGUUGAAAAACCCUGAGAGCACCUCGGUAUCUAAGCCAGUGUUGCGAAAA	aae-miR-306-3p	GAGAGCACCUCGGUAUCUAAGC	12	14	22	20	13	14	2.84181	4.94901	5.72054	5.48166	3.33967	4.12851
aae-mir-306	CAUUCGCAAUUUCACCGGUUCAGGUACUGAGUGACUCUCAGAUGUGCAUUUCUCAAGCAAUCUCGUCCUCAGGACCUGAGGUUGAAAAACCCUGAGAGCACCUCGGUAUCUAAGCCAGUGUUGCGAAAA	aae-miR-306-5p	UCAGGUACUGAGUGACUCUCAG	30096	18281	27359	26841	29047	23865	7127.25	6462.35	7114.01	7356.66	7462.12	7037.63
aae-mir-307	CUAGUUUCCCGGCAGUCGAUCACUCACUCAACCUGGGUGUGAUGCUUAUUUGAAUCAUCACAACCUCCUUGAGUGAGCGACCGAUUGAUGG	aae-miR-307	CACAACCUCCUUGAGUGAGCGA	74	51	78	66	68	43	17.5245	18.0285	20.2819	18.0895	17.4691	12.6804
aae-mir-308	AGCGCUGUUUCGCGGUAUAUUCUUGUGGCUUGAUGCAUUUGAAAAAUCUCAAAUCACAGGAGUAUACUGUGAGAGA	aae-miR-308-3p	AAUCACAGGAGUAUACUG	5	1	4	2	1	5	1.18409	0.353501	1.0401	0.548166	0.256898	1.47447
aae-mir-308	AGCGCUGUUUCGCGGUAUAUUCUUGUGGCUUGAUGCAUUUGAAAAAUCUCAAAUCACAGGAGUAUACUGUGAGAGA	aae-miR-308-5p	CGCGGUAUAUUCUUGUGGCUUG	1343	973	1225	1486	1561	1374	318.045	343.956	318.53	407.287	401.018	405.184
aae-mir-309a-2	UCCACCGAAUGUUAUGCGACUAACUUCGUUCAGUUUGGUGUCAUACGAAGGUUUCCAGUUUCAUCACUGGGCAAAGUUUGUCGCAUAAAUG	aae-miR-309a	UCACUGGGCAAAGUUUGUCGC	23	17	44	26	14	21	5.44679	6.00951	11.4411	7.12615	3.59657	6.19276
aae-mir-309b	UUAUGCGUCAAACUCCGUUCAGUUGGUGGAGUCAUUUUCCAAGUCAUCACUGGGCAUAGUUUGUCGCAUAA	aae-miR-309b-3p	UCACUGGGCAUAGUUUGUCGCA	0	0	2	0	0	0	0	0	0.520049	0	0	0
aae-mir-31	CGAGAUUUUGGGAGAUUGAAGGUCGUGUUUGCAGAGUGAAAUUGGCAACUUGGCAAGAUGUUGGCAUAGCUGAAAGUUUUGAGUUUAGCUAUUCAACUUCUUGUCUAUUUUUCCAAUUUAUUGACAACGAAGAGGCGUUUUUCCGUGAU	aae-miR-31	UGGCAAGAUGUUGGCAUAGCUGA	3061	2225	2545	3217	3523	2965	724.897	786.539	661.762	881.724	905.052	874.359
aae-mir-315	AGUGUUUCUAUAAAAUUUUGAUUGUUGCUCAGAAAGCCGUGCAUUUGAAACGGGUCGCUUUCGAGCAGUAAUCAAAGUCAAAUAAAACACCA	aae-miR-315-5p	UUUUGAUUGUUGCUCAGAAAGC	4233	3457	4602	2994	3076	2825	1002.45	1222.05	1196.63	820.604	790.218	833.074
aae-mir-316	CCAACAUUUUGAUUGAUUUGUCUUUUUCCGCUUACUGCCGGUGGCAUUUGAAAUUCUCGACAGCAAACCGAAAAAGGCGCCUCAAUCAAUU	aae-miR-316	UGUCUUUUUCCGCUUACUGCCG	3322	2624	3479	3079	3041	2806	786.707	927.586	904.625	843.901	781.227	827.471
aae-mir-317-2	GGAAUUUCGGCUACCGGGAUACACCCUGUGCUCGCUUUGCAUUCGAAACUAGUGAACACAGCUGGUGGUAUCUCAGUGGCCCUAAUCC	aae-miR-317	UGAACACAGCUGGUGGUAUCU	37947	23185	40248	35105	38016	31965	8986.5	8195.91	10465.5	9621.68	9766.24	9426.27
aae-mir-33	CCACCCGGGUGCAUUGUAGUUGCAUUGCACUUUUGCGUUCGAUAACACGGUGCAAUACUUCUGCAAUGCAAGCCAGGUGG	aae-miR-33	GUGCAUUGUAGUUGCAUUGCA	22	13	12	9	12	14	5.20998	4.59551	3.12029	2.46674	3.08278	4.12851
aae-mir-34	CAAGGCAAUACGCUAUGGCAGUGUGGUUAGCUGGUUGUGUAGAACUUUGGGGGGCUUCCGUGGCGUUCGCGCGCACACGGGGGCUCAGAUUCACAACCACUAUCCGCCCUGCCGCCGCGAGGUGCCAGG	aae-miR-34-3p	CAACCACUAUCCGCCCUGCCGCC	388	270	405	452	446	427	91.8851	95.4452	105.31	123.885	114.577	125.92
aae-mir-34	CAAGGCAAUACGCUAUGGCAGUGUGGUUAGCUGGUUGUGUAGAACUUUGGGGGGCUUCCGUGGCGUUCGCGCGCACACGGGGGCUCAGAUUCACAACCACUAUCCGCCCUGCCGCCGCGAGGUGCCAGG	aae-miR-34-5p	UGGCAGUGUGGUUAGCUGGUUG	90262	54285	78199	74451	79336	67871	21375.6	19189.8	20333.6	20405.7	20381.3	20014.7
aae-mir-375	UGGAAGAAUCCGAGUUACUUAAGCCCAACGUACAGAAACUUGAAUCUGAAUGCCGUUCUAGAUUGGCUUGCUAGAAGUUUGUUCGUUUGGCUCGAGUUAUGCGGAUUCUUCUGAUC	aae-miR-375	UUUGUUCGUUUGGCUCGAGUUA	6056	3814	4927	5027	5334	4478	1434.16	1348.25	1281.14	1377.81	1370.29	1320.53
aae-mir-7	UCGCAAUAUUUUGUAUGGAAGACUAGUGAUUUUGUUGUUUUGCUUACGAUAAUAACAAUAAAUCUCAAGUCUUUCUACAAAGUUUGCUG	aae-miR-7	UGGAAGACUAGUGAUUUUGUUGU	138554	115490	118049	100256	104658	97066	32812	40825.8	30695.6	27478.4	26886.4	28624.1
aae-mir-71	CGGCAAGAAAGACAUGGGUAGUGAGAUAGUUUCACCCUAUUGCACUGGGAUCUCACUACCUUGUCUUUCAUGCUGAU	aae-miR-71-3p	UCUCACUACCUUGUCUUUCAUG	1389	994	1430	1143	1198	1052	328.939	351.38	371.835	313.277	307.764	310.228
aae-mir-71	CGGCAAGAAAGACAUGGGUAGUGAGAUAGUUUCACCCUAUUGCACUGGGAUCUCACUACCUUGUCUUUCAUGCUGAU	aae-miR-71-5p	AGAAAGACAUGGGUAGUGAGAU	1871	1248	1894	1401	1624	1343	443.085	441.169	492.486	383.99	417.202	396.042
aae-mir-79	GAACCCAUCGUCCAUGCUUUGGCGCUUUAGCUGUAUGAUAGAAUUUAAUAUUUCAUAAAGCUAGAUUACCAAAGCAUGGAAGGCUUGGGCGGUGUC	aae-miR-79-3p	UAAAGCUAGAUUACCAAAGCAU	52	38	56	31	42	34	12.3145	13.433	14.5614	8.49657	10.7897	10.0264
aae-mir-79	GAACCCAUCGUCCAUGCUUUGGCGCUUUAGCUGUAUGAUAGAAUUUAAUAUUUCAUAAAGCUAGAUUACCAAAGCAUGGAAGGCUUGGGCGGUGUC	aae-miR-79-5p	GCUUUGGCGCUUUAGCUGUAUGA	21	9	13	21	9	17	4.97316	3.18151	3.38032	5.75574	2.31208	5.01319
aae-mir-8	GUCUGUUCACAUCUUACCGGGCAGCAUUAGAUAUUUUUGAAAUACUUCUAAUACUGUCAGGUAAAGAUGUCGUCCGAAC	aae-miR-8-3p	UAAUACUGUCAGGUAAAGAUGUC	97446	72146	100346	81369	85708	77379	23076.9	25503.7	26092.4	22301.8	22018.2	22818.6
aae-mir-8	GUCUGUUCACAUCUUACCGGGCAGCAUUAGAUAUUUUUGAAAUACUUCUAAUACUGUCAGGUAAAGAUGUCGUCCGAAC	aae-miR-8-5p	CAUCUUACCGGGCAGCAUUAGA	11348	7412	9963	12812	13815	11976	2687.4	2620.15	2590.62	3511.55	3549.05	3531.64
aae-mir-87	ACCAGAUUGUCACUGGCCAGCCUGAAAUUUGCUAAACCUGUGUGUAUUUGAUUCAAACAAUCAAGGUGAGCAAAUUUUCAGGUGUGUCGGAGAACAAUCGCAAUCAU	aae-miR-87	GUGAGCAAAUUUUCAGGUGUGU	3941	2735	3579	3152	3183	2775	933.296	966.824	930.627	863.909	817.706	818.329
aae-mir-927	GGUUUGCUUUAGAAUUCCUACGCUUUACCGUGAUUUGUUGAAAGUUUGGCAAAGCGUUUGGGUUCUGAAACGAAAC	aae-miR-927	CAAAGCGUUUGGGUUCUGAAAC	561	358	528	516	562	534	132.854	126.553	137.293	141.427	144.377	157.473
aae-mir-929-2	UGCCUACGACUGGUCCAAAUUGACUCUAGUAGGGAGUCCUUGUGUACGAGUGACUCCCUAACGGAGUCAGAUUGAACCCGGUAGGAUGG	aae-miR-929	AUUGACUCUAGUAGGGAGUCC	42	20	45	28	38	25	9.94632	7.07001	11.7011	7.67432	9.76213	7.37234
aae-mir-92a	AAUCUACGCAUCGGUACGGACAGGGGCAACAUUGUGACAUUUGAAAGCUAAUAUUGCACUUGUCCCGGCCUAUGCGUGGAGU	aae-miR-92a-3p	UAUUGCACUUGUCCCGGCCUA	519	290	445	520	600	450	122.908	102.515	115.711	142.523	154.139	132.702
aae-mir-92a	AAUCUACGCAUCGGUACGGACAGGGGCAACAUUGUGACAUUUGAAAGCUAAUAUUGCACUUGUCCCGGCCUAUGCGUGGAGU	aae-miR-92a-5p	CGGUACGGACAGGGGCAACAUU	20	6	19	27	27	18	4.73634	2.121	4.94046	7.40023	6.93625	5.30808
aae-mir-92b	GCUCCGAAUGUAGGUCGUGACUUGUGCCCGUUUGCUGAAUUUUAAUGGUCAAAUUGCACUUGUCCCGGCCUGCAGCCAAGAGC	aae-miR-92b-3p	AAUUGCACUUGUCCCGGCCUGC	636	428	652	683	650	644	150.616	151.298	169.536	187.199	166.984	189.911
aae-mir-92b	GCUCCGAAUGUAGGUCGUGACUUGUGCCCGUUUGCUGAAUUUUAAUGGUCAAAUUGCACUUGUCCCGGCCUGCAGCCAAGAGC	aae-miR-92b-5p	AGGUCGUGACUUGUGCCCGUUUG	18	10	14	14	13	12	4.26271	3.53501	3.64034	3.83716	3.33967	3.53872
aae-mir-932	GUAAUCAUAGAAUAGCUUCAAUUCCGUAGUGCAUUGCAGUGUGCUUUAGACGAACUGCAAGCAAUGUGGAAGUGAAGCGAUUCUCAAUGAUCAUC	aae-miR-932-3p	UGCAAGCAAUGUGGAAGUGAAG	361	262	318	317	396	295	85.491	92.6172	82.6877	86.8842	101.732	86.9936
aae-mir-932	GUAAUCAUAGAAUAGCUUCAAUUCCGUAGUGCAUUGCAGUGUGCUUUAGACGAACUGCAAGCAAUGUGGAAGUGAAGCGAUUCUCAAUGAUCAUC	aae-miR-932-5p	UCAAUUCCGUAGUGCAUUGCAG	691	557	740	687	631	629	163.641	196.9	192.418	188.295	162.103	185.488
aae-mir-957	UCCGGCGUUAGUUUUGGGCGGGUUUUAGUGUAUUUCGAUUAGAGUAUCAAUUGAAACCGUCCAAAACUGAGGCCGGCG	aae-miR-957	UGAAACCGUCCAAAACUGAGGC	13226	12102	13720	11251	11335	11539	3132.14	4278.07	3567.53	3083.71	2911.94	3402.78
aae-mir-965	GAUUCUGAAGGGGGAAAUCCUGUACGCUGUAUGUUGUAUUUGAAUAAUCCAUAAGCGUAUAGCUUUUCCCAUUCGGCGU	aae-miR-965	UAAGCGUAUAGCUUUUCCCAUU	86	65	115	60	67	71	20.3663	22.9775	29.9028	16.445	17.2122	20.9374
aae-mir-970	AACGGUAUUGCGGCUUUCAUAGGUAGCUUGCGUUUGUCUUAGCUGGUAUUGAAUGUGAUAGGUAUCAUAAGACACACGCGGCUAUUUUUGAGAGUAUCAAGCAUCUUG	aae-miR-970	UCAUAAGACACACGCGGCUAU	1082	526	984	940	1108	846	256.236	185.941	255.864	257.638	284.643	249.48
aae-mir-980	ACUACAAUUCGGCCGUUCAUUGGGUCAUCUAGCUCGUGUUGGAAACAGUUAGCUGCCUAGUGAAGGGCAAUAUUGU	aae-miR-980-3p	UAGCUGCCUAGUGAAGGGC	7	8	16	6	10	6	1.65772	2.82801	4.16039	1.6445	2.56898	1.76936
aae-mir-980	ACUACAAUUCGGCCGUUCAUUGGGUCAUCUAGCUCGUGUUGGAAACAGUUAGCUGCCUAGUGAAGGGCAAUAUUGU	aae-miR-980-5p	CGGCCGUUCAUUGGGUCAUCUAGC	27	19	30	16	19	21	6.39406	6.71651	7.80073	4.38532	4.88106	6.19276
aae-mir-981	AAACCUUGCCUGGAUCGGGUUUCGCGGCGAACGGGCUUCCACCAUGAUGAAUAGCAGUUCGUUGUCGACGAAACCUGCACAUUGCAAGGCA	aae-miR-981	UUCGUUGUCGACGAAACCUGCA	7852	5318	7705	7113	7939	6864	1859.49	1879.92	2003.49	1949.55	2039.51	2024.15
aae-mir-988	GCUGCGGGUGUGUGCUUUGUGACAAUGAGAUUCGGUUCGAUAUCAUCCCCUUGUUGCAAACCUCACGCUUGCGGU	aae-miR-988-3p	CCCCUUGUUGCAAACCUCACGC	155	126	211	175	190	145	36.7067	44.5411	54.8651	47.9645	48.8106	42.7596
aae-mir-988	GCUGCGGGUGUGUGCUUUGUGACAAUGAGAUUCGGUUCGAUAUCAUCCCCUUGUUGCAAACCUCACGCUUGCGGU	aae-miR-988-5p	GUGUGCUUUGUGACAAUGAGA	565	334	468	535	579	461	133.802	118.069	121.691	146.634	148.744	135.946
aae-mir-989	UUCAUCAUACGGUCAUGGGGGACCGCCGCUACCUCGCUUUCACUUGGUACCGAUUUCCCAUAAUCCAUGUGAUGUGACGUAGUGGUACCUUCCCUUGGCUAUUACAACACUUCCU	aae-miR-989	UGUGAUGUGACGUAGUGGUAC	144669	93414	132718	135397	147879	121527	34260.1	33021.9	34509.9	37110	37989.8	35837.5
aae-mir-993	AGCGCUCCUCCGUGACCUACCCUGUAGUUCCGGGCUUUUGUGGUUUCUUUUAUUGUUAAUUAUCAGAAGCUCGUUUCUAUAGAGGUAUCUCACAGGGUGAA	aae-miR-993	UACCCUGUAGUUCCGGGCUUUU	200	124	178	147	179	136	47.3634	43.8341	46.2843	40.2902	45.9847	40.1055
aae-mir-996	AACUCAAUUUUCGUCGGCGUGCAUGAAUCUGGUGCACGGUUUUCCAGUUGUAAUAUCGCUUCGUGACUAGAUUACAUGCUCGUCUAUGAAGUUGAGAU	aae-miR-996	UGACUAGAUUACAUGCUCGUC	123	76	128	83	89	84	29.1285	26.8661	33.2831	22.7489	22.8639	24.7711
aae-mir-998	AAGAACCAAUACCCGAACUGAACUCUCGUGGGUCUGCAGUUGAUAUUUCGAAAGCUUGUAGCACCAUGAGAUUCAGCUCCGGUGUUGGUUCG	aae-miR-998	UAGCACCAUGAGAUUCAGC	2004	1340	1823	2056	2253	1902	474.582	473.691	474.024	563.514	578.791	560.887
aae-mir-999	GCAGGGACGCGGUCGUGCAGGAAAUUAUUUGGCAUUAGAUUCAAAUGUUAACUGUAAGACUGUGUCUUUGCGGGUGAUC	aae-miR-999	UGUUAACUGUAAGACUGUGUCU	137845	83685	117368	95671	104841	87378	32644.1	29582.7	30518.5	26221.8	26933.4	25767.2
aae-mir-9a-2	GUCAAAGUUCUCUUUGGUUAUCUAGCUGUAUGAGUGAAUUUAGAACAUCAUAAAGCUAGCAUACCGAAGUUAAUAGUUGAC	aae-miR-9a	UCUUUGGUUAUCUAGCUGUAUGA	40258	28193	37212	26254	28176	25740	9533.79	9966.24	9676.03	7195.77	7238.36	7590.56
aae-mir-9b	UCACGUUUAUUGGAUCUUUGGUGAUUUUAGCUGUAUGCUGAUACGUUUCUGAUUGCAUAUAGCUUUAUCACCAAAAACCUAAUGAAUGGUGA	aae-miR-9b	UCUUUGGUGAUUUUAGCUGUAUGC	26269	26547	23758	19721	21047	21409	6220.95	9384.38	6177.66	5405.19	5406.93	6313.37
aae-mir-9c	CUGAAUCUUUGGUAUUCUAGCUGUAGAAUGUUGAGCUUUGUGAUAUGGUAUCUUCUAAAGCUUUAGUACCAGAGGUCCAACUG	aae-miR-9c-3p	UAAAGCUUUAGUACCAGAGGUC	762	496	913	629	627	528	180.455	175.336	237.402	172.398	161.075	155.704
aae-mir-9c	CUGAAUCUUUGGUAUUCUAGCUGUAGAAUGUUGAGCUUUGUGAUAUGGUAUCUUCUAAAGCUUUAGUACCAGAGGUCCAACUG	aae-miR-9c-5p	UCUUUGGUAUUCUAGCUGUAGA	41048	27815	40145	28313	29815	26209	9720.87	9832.62	10438.7	7760.11	7659.41	7728.86
aae-mir-iab-4-2	GCUUCAUGAACGUAUACUGAAUGUAUCCUGAGUGCUAUCUAUCCGGUAUACCUUCAGUAUACGUAACAGGAGGC	aae-miR-iab-4-3p	CGGUAUACCUUCAGUAUACGUAAC	0	1	0	1	1	0	0	0.353501	0	0.274083	0.256898	0
aae-mir-iab-4-2	GCUUCAUGAACGUAUACUGAAUGUAUCCUGAGUGCUAUCUAUCCGGUAUACCUUCAGUAUACGUAACAGGAGGC	aae-miR-iab-4-5p	ACGUAUACUGAAUGUAUCCUGA	610	408	607	378	420	396	144.458	144.228	157.835	103.603	107.897	116.778
novel_100	auuggguuuggauuggauuggaguucaaaugcaauccuaauccaauccaaacccaauuc	novel_100	UAAUCCAAUCCAAACCCAAUUC	49	53	52	41	45	50	11.604	18.7355	13.5213	11.2374	11.5604	14.7447
novel_101	aguagcacggaacugcugaugguaucaacagcaacagcaggccaugcgacacga	novel_101	AGUAGCACGGAACUGCUGAUGGU	10	3	6	6	5	3	2.36817	1.0605	1.56015	1.6445	1.28449	0.88468
novel_102	ugaccaaaggucgcaugagugcgaaaguuuuuuauaauaguucuucaaucaagucgucaucauaugaccuaaggucgca	novel_102	CGUCAUCAUAUGACCUAAGGUCGCA	0	2	1	0	1	2	0	0.707001	0.260024	0	0.256898	0.589787
novel_103	ugguauucaugacugcuacgauuucgcuaugauaaaguuguagcugccacgaauuccaga	novel_103	UUGUAGCUGCCACGAAUUCCAGA	6	3	3	4	6	7	1.4209	1.0605	0.780073	1.09633	1.54139	2.06425
novel_104	cauuacuguaaugcguguccggagcggagugugauuuggcuuugaacucguuugguugugcaauggu	novel_104	UGAACUCGUUUGGUUGUGCAAUGGU	6	2	3	1	4	3	1.4209	0.707001	0.780073	0.274083	1.02759	0.88468
novel_105	uaacuuaucgaagucgaaaaauaucuaagauacaugcacuauuuuucgacuuggauaaguauuc	novel_105	UUUUUCGACUUGGAUAAGUAUUC	3	2	7	4	1	2	0.710451	0.707001	1.82017	1.09633	0.256898	0.589787
novel_106	uuccaggugggaguugucugauaugugaauaugguaccauaacagaauuuuccaucugaau	novel_106	UUCCAGGUGGGAGUUGUCUGAUA	4	2	5	4	4	6	0.947269	0.707001	1.30012	1.09633	1.02759	1.76936
novel_107	ugcuaauagaguugcugacaccauccaucaucaaucgaacguuaaacucuucgcaaacaauagaaugugauuacacgacuugcugcagc	novel_107	UGUGAUUACACGACUUGCUGCAGC	4	3	3	2	6	1	0.947269	1.0605	0.780073	0.548166	1.54139	0.294893
novel_108	ucgucgucgucgcgguagucguuguuguuauuacacccuccauuacaagcuacugcaaagacuacgac	novel_108	UCGUCGUCGUCGCGGUAGUCGU	2	1	4	2	8	2	0.473634	0.353501	1.0401	0.548166	2.05518	0.589787
novel_109	uagagaagaaaaaagaacgaaugauuccauuuccguuuugcucauuccuguaacgc	novel_109	UAGAGAAGAAAAAAGAACGAAUGA	13	12	24	8	6	9	3.07862	4.24201	6.24058	2.19266	1.54139	2.65404
novel_110	cuguacaacugaaacucacgacugaguauacucacgcgagaguucaaguuguacaacu	novel_110	CGAGAGUUCAAGUUGUACAACU	1	2	1	2	4	0	0.236817	0.707001	0.260024	0.548166	1.02759	0
novel_111	aguauucauucgguuggcuaucggguacuacacgcgcaauauagaacgaaugccgaaccggucgaauacaca	novel_111	AUGCCGAACCGGUCGAAUACACA	1	0	1	2	1	2	0.236817	0	0.260024	0.548166	0.256898	0.589787
novel_112	cguguaccgauccgcuggcuuggauccaggcguaccucuaaacaagcugcggcuccauggcauc	novel_112	CGUGUACCGAUCCGCUGGCUUGGA	3	2	2	7	2	4	0.710451	0.707001	0.520049	1.91858	0.513796	1.17957
novel_113	gccuugaagcagcaacagccgcguaaggaaauuuugagcggcuguugcugccucugggcgg	novel_113	GGCUGUUGCUGCCUCUGGGCGG	0	0	1	1	1	0	0	0	0.260024	0.274083	0.256898	0
novel_114	ucagcacugcaagaguccagaaaaaauacucgugcacgucuuuuucgacuuaagggugcuaucu	novel_114	UUUCGACUUAAGGGUGCUAUCU	2	1	2	1	3	1	0.473634	0.353501	0.520049	0.274083	0.770694	0.294893
novel_116	uaguucggcagcagcgcaaagcauuuuugaagaaggaaaagcgucugaaaaaggcaauugugaaucggcgagaccugc	novel_116	GCAAUUGUGAAUCGGCGAGACCUGC	4	4	1	1	3	4	0.947269	1.414	0.260024	0.274083	0.770694	1.17957
novel_117	cgauucgagcgaagugacucucuaugugauuuacauagcgaaucacuucacucgaguagag	novel_117	CGAUUCGAGCGAAGUGACUCUC	5	7	3	3	5	1	1.18409	2.4745	0.780073	0.822248	1.28449	0.294893
novel_120	gauucgagcgaagugacucuccauuugauuuacacgacgagucacuucacucgagucga	novel_120	GAUUCGAGCGAAGUGACUCUCC	7	6	12	3	12	8	1.65772	2.121	3.12029	0.822248	3.08278	2.35915
novel_121	cgguuuuggccuccuaaaaccgugcccauggagguuuuaggaggucaaaaucgcg	novel_121	UUUUAGGAGGUCAAAAUCGCG	1	0	4	0	0	1	0.236817	0	1.0401	0	0	0.294893
novel_122	aaaucguuuugguggcuucuaagccauggagaaugaggaaugaucgcgcugaagacuccaaaacgauuuga	novel_122	GAAGACUCCAAAACGAUUUGA	7	4	5	2	10	2	1.65772	1.414	1.30012	0.548166	2.56898	0.589787
novel_123	agagaguuccuuuuauucuucauggguuauaacaugaagaauaaaagggaacucucuca	novel_123	AAGAAUAAAAGGGAACUCUCUCA	3	1	0	3	3	0	0.710451	0.353501	0	0.822248	0.770694	0
novel_128	caaaggucccaugugcaauuuuguaaacaaaaaucgaaaaugacagaugggaccuuuggc	novel_128	AAUGACAGAUGGGACCUUUGGC	1	5	1	9	7	1	0.236817	1.7675	0.260024	2.46674	1.79829	0.294893
novel_131	accucgaugaucuccugaacacuuguuuuguugcaacuguaguucaggggaccaucgagauag	novel_131	ACCUCGAUGAUCUCCUGAACA	1	2	1	2	1	5	0.236817	0.707001	0.260024	0.548166	0.256898	1.47447
novel_134	ggcuguaaguauuacagcaagcuugcuauucgaaaggcgcuugguguuauaucuuacagugag	novel_134	UUGGUGUUAUAUCUUACAGUGAG	294	232	395	260	233	238	69.6242	82.0122	102.71	71.2615	59.8572	70.1846
novel_136	aaggcgacguccgguuugugaaaaucacuugaaacccauucacaaaccggaagucgccaucu	novel_136	AAGGCGACGUCCGGUUUGUGA	4	4	4	2	3	0	0.947269	1.414	1.0401	0.548166	0.770694	0
novel_137	gugucacacuucaucacucaucgaacuagcugaguugugaagugugacaugg	novel_137	UGAGUUGUGAAGUGUGACAUGG	1	1	3	4	1	2	0.236817	0.353501	0.780073	1.09633	0.256898	0.589787
novel_141	agaucaaauagaugucauacucaaggaguacggcuucuguuugaucggc	novel_141	UACGGCUUCUGUUUGAUCGGC	3	1	0	0	1	2	0.710451	0.353501	0	0	0.256898	0.589787
novel_142	cacgcuucacgccugguucuguuauguauugaggcuagaggaacagaaccaccguggaacguuuu	novel_142	CAGAACCACCGUGGAACGUUUU	7	2	4	2	3	5	1.65772	0.707001	1.0401	0.548166	0.770694	1.47447
novel_151	cgaaaucuggugauuaguaggucaacuugcuuggauuuuacuuaaaauaccgauuuauccaccuauuuaguaggauuacguc	novel_151	CGAAAUCUGGUGAUUAGUAGGU	2	8	8	5	3	3	0.473634	2.82801	2.08019	1.37041	0.770694	0.88468
novel_159	cguugcuagguguccuuugauuguuucgucuuaccgcauuugaaggacauuuaguaaagau	novel_159	UUUGAAGGACAUUUAGUAAAGAU	2	2	4	3	0	0	0.473634	0.707001	1.0401	0.822248	0	0
novel_166	uuaguccgaugccgugccaccuaccgauagucgcagauuauuuuauuuauuugcugcuugguggaugguuuggcacugacugca	novel_166	GAUGGUUUGGCACUGACUGCA	6	4	9	11	5	5	1.4209	1.414	2.34022	3.01491	1.28449	1.47447
novel_172	ugggauuuucgagugacauuaacguuacaugauguaauguccugugagcuugcauucguaaugcccuuggaaauccca	novel_172	UAAUGCCCUUGGAAAUCCCA	21	7	21	29	23	22	4.97316	2.4745	5.46051	7.9484	5.90865	6.48766
novel_173	cgcauaacggacauuuuuggcauaaugagaauuacguacauugugccaaacgccguuacgcaaa	novel_173	CGCAUAACGGACAUUUUUGGCAU	6	6	6	6	2	3	1.4209	2.121	1.56015	1.6445	0.513796	0.88468
novel_180	gacugguuugguucacauacauggauggauguuugugaauugcuaccaguacuu	novel_180	UUUGUGAAUUGCUACCAGUACUU	3	1	5	2	4	1	0.710451	0.353501	1.30012	0.548166	1.02759	0.294893
novel_182	agaauugucgaugucguauagagugaauuagcucuccauuugguuuacaaggcgaaucacuucacucgagucgaaaauuguca	novel_182	AGAAUUGUCGAUGUCGUAUAG	2	0	0	1	3	2	0.473634	0	0	0.274083	0.770694	0.589787
novel_184	agagucaugcauaguagggugcggcuauguuuuuuuccacaauacugugcaugacacuug	novel_184	ACAAUACUGUGCAUGACACUUG	1	0	5	3	1	2	0.236817	0	1.30012	0.822248	0.256898	0.589787
novel_190	cgcagacggcgaugucucaucauaauauugagacauaugccucugggu	novel_190	UAUUGAGACAUAUGCCUCUGGGU	11	4	8	3	6	6	2.60499	1.414	2.08019	0.822248	1.54139	1.76936
novel_191	ucugucaggaugauguaugcuuauucgaaucauuuaucuuuuuacaacaaagagcuaaagaaguauacaucauggugacagauucuca	novel_191	UCUGUCAGGAUGAUGUAUGCUUAUU	1	1	2	3	1	2	0.236817	0.353501	0.520049	0.822248	0.256898	0.589787
novel_192	ugggauuuuguauucugauuggagucauaguuuuccaaucagaauaggaaauccgaga	novel_192	UGGGAUUUUGUAUUCUGAUUGG	3	3	1	1	1	0	0.710451	1.0605	0.260024	0.274083	0.256898	0
novel_193	ugcgguggccuugauuuuagccuuguugcuaugcaguacaauucaaaccaccgaagc	novel_193	GUACAAUUCAAACCACCGAAGC	5	1	1	2	3	3	1.18409	0.353501	0.260024	0.548166	0.770694	0.88468
novel_194	gacacgucugacucucacuguagucacuagagaacucgucaaggguuucgacguguuug	novel_194	GACACGUCUGACUCUCACUGUAGUC	0	3	3	5	3	0	0	1.0605	0.780073	1.37041	0.770694	0
novel_196	ccuuauucgcaauauugccccauguucuauggaauuucauauggguuggugaccaucaucaugggacuguuaugcgaauaugag	novel_196	CCUUAUUCGCAAUAUUGCCCCA	3	1	1	1	2	1	0.710451	0.353501	0.260024	0.274083	0.513796	0.294893
novel_198	ucuugaagaccauuauuacugauacagucauaucaguaauaaugguauucuuuguu	novel_198	UCUUGAAGACCAUUAUUACUGAUA	12	7	5	4	4	4	2.84181	2.4745	1.30012	1.09633	1.02759	1.17957
novel_199	uuggcugaucuugcugaaugcacuaaguuuagugcauuaaggaagaucagccaag	novel_199	UUGGCUGAUCUUGCUGAAUGCA	1	0	3	1	2	0	0.236817	0	0.780073	0.274083	0.513796	0
novel_20	agggguuucuuucggccuccagcggcauuagaaaguuguaggccggcggaaacuacuugc	novel_20	GUAGGCCGGCGGAAACUACUUGC	5187	3967	4363	6032	6530	5846	1228.37	1402.34	1134.49	1653.27	1677.54	1723.95
novel_200	guguuuucaccacauuuauucaacacaauaugacgaauaaaugcgacgaagacacug	novel_200	AUAAAUGCGACGAAGACACUG	8	2	3	4	2	4	1.89454	0.707001	0.780073	1.09633	0.513796	1.17957
novel_201	ucugaaggcggucugcacucggaauauucuguucgccauuuuuggcuuacagcaauucucagucagcaggauguuaucuaaaag	novel_201	UCUGAAGGCGGUCUGCACUCG	63	51	72	102	91	73	14.9195	18.0285	18.7218	27.9564	23.3777	21.5272
novel_202	aaggaguggucauacauucagguguucaucauuugagaaauaccuguaugauugcucucagu	novel_202	UACCUGUAUGAUUGCUCUCAGU	4	1	5	4	0	0	0.947269	0.353501	1.30012	1.09633	0	0
novel_203	cuggugacagccacguuucgaaauuaaauuguaaugagcugugcgaccaaau	novel_203	AUUGUAAUGAGCUGUGCGACCAAAU	0	2	1	0	3	2	0	0.707001	0.260024	0	0.770694	0.589787
novel_24	auuagaauguggaaucuguuuuuguacaucaaguguuacgaaacgaagcaaaaaaguuuucauauucuugcgg	novel_24	AUUAGAAUGUGGAAUCUGUUUU	5557	4231	5495	4929	4048	4170	1315.99	1495.66	1428.83	1350.95	1039.92	1229.71
novel_43	ugcaauucgaauguugaccucuuaucaguuguuguauacaaucgguugugaaacu	novel_43	UGCAAUUCGAAUGUUGACCUCUUA	837	698	772	638	667	673	198.216	246.743	200.739	174.865	171.351	198.463
novel_53	ucucugcgugaucuguggggguuugaaagcacucgacuagcauacaaauguccugaguuugaaucccagccggucucuagagua	novel_53	UCCCAGCCGGUCUCUAGAGUA	90	68	86	113	112	54	21.3135	24.038	22.3621	30.9714	28.7726	15.9242
novel_54	aaggacugcaaauggauaauuuugccaaguuauuacaaauauugucuuucuacggucca	novel_54	AAGGACUGCAAAUGGAUAAUUU	110	94	105	102	108	81	26.0499	33.2291	27.3026	27.9564	27.745	23.8864
novel_55	ugcgaucgcuucgaugcucggauguacaucaguacaucagaacagaaccgaucgaga	novel_55	UCAGAACAGAACCGAUCGAGA	89	67	75	71	67	70	21.0767	23.6845	19.5018	19.4599	17.2122	20.6425
novel_61	cucaucaauugguuguggcuaugugccuugcguagcguuucgcaccguuucgaagcgugucccccaucauaucacagccauuuuaaugagcu	novel_61	UAUCACAGCCAUUUUAAUGAGCU	27	24	36	24	19	24	6.39406	8.48402	9.36088	6.57799	4.88106	7.07744
novel_62	gaaggaacucccggugugauauucgaaguuacaauuggauagcauaucacagcaguaguuaccuacc	novel_62	GAAGGAACUCCCGGUGUGAUAUU	54	45	70	54	53	61	12.7881	15.9075	18.2017	14.8005	13.6156	17.9885
novel_64	gaaugucagucuguaauggaauggaauuccuguacauuccauucuugcugcuauagcu	novel_64	GAAUGUCAGUCUGUAAUGGAAU	55	41	45	45	52	31	13.0249	14.4935	11.7011	12.3337	13.3587	9.1417
novel_69	aguugauccaaguagucuugccuuuguaagaagacgagugcuuggaucaucaau	novel_69	GACGAGUGCUUGGAUCAUCAAU	44	23	32	57	52	34	10.42	8.13052	8.32078	15.6227	13.3587	10.0264
novel_70	uguuaagaugauuaugauuaccauggcugucgauaauccuccgaaugucgcuaucagcaaaguuuuguguucgaacugcuucagc	novel_70	UUUGUGUUCGAACUGCUUCAGC	38	20	37	36	28	24	8.99905	7.07001	9.6209	9.86698	7.19314	7.07744
novel_71	agucagugccaaaccauccaccaagcagcaaauaaauaaaauaaucugcgacuaucgguagguggcacggcaucggacuaa	novel_71	UAGGUGGCACGGCAUCGGACUAA	21	14	21	31	21	27	4.97316	4.94901	5.46051	8.49657	5.39486	7.96212
novel_73	ccauggguugaauuccgccgguuuguuccgauacaucggcggaauucaacccaugacu	novel_73	CGGCGGAAUUCAACCCAUGACU	49	28	35	21	45	41	11.604	9.89802	9.10085	5.75574	11.5604	12.0906
novel_77	uacagaaucgaggcucacgaugauuuccaaucauaguaaaccuugauuuuguagc	novel_77	UAGUAAACCUUGAUUUUGUAGC	23	15	21	8	14	11	5.44679	5.30251	5.46051	2.19266	3.59657	3.24383
novel_79	caacguguugagauggccgagaaauaucgaacguuacucuuacucgauggaccagcguucaaauccuggucauacucuuacguuuua	novel_79	CUGGUCAUACUCUUACGUUUUA	12	3	7	7	9	11	2.84181	1.0605	1.82017	1.91858	2.31208	3.24383
novel_80	ucggauuuguccucguuucgggugcguuuuuuauuugcguucgacuugcaucguagaaccugguagaauucggca	novel_80	UAGAACCUGGUAGAAUUCGGCA	15	16	14	7	19	16	3.55226	5.65601	3.64034	1.91858	4.88106	4.7183
novel_83	aagaguguuguggaucaggucgacuuguauggucguauucgggccccugaucuacugcacucucga	novel_83	CCUGAUCUACUGCACUCUCGA	9	7	9	15	8	16	2.13135	2.4745	2.34022	4.11124	2.05518	4.7183
novel_85	ucucguauuaacuuuaguucgccaaaaucggcgcacuaaaguuaauacucggau	novel_85	GCACUAAAGUUAAUACUCGGAU	12	11	12	20	11	17	2.84181	3.88851	3.12029	5.48166	2.82588	5.01319
novel_90	gacaugaggcagcaacagcuguucaaaauuuccuugcacggcuguugcugccucaaggcgg	novel_90	CGGCUGUUGCUGCCUCAAGGCGG	5	6	3	4	2	4	1.18409	2.121	0.780073	1.09633	0.513796	1.17957
novel_94	gugaguaaauugaaaccaaaaugaaguauaaaauauuuauuucgguuuuucuuuuacccauag	novel_94	UUUCGGUUUUUCUUUUACCCAUAG	7	15	20	1	17	4	1.65772	5.30251	5.20049	0.274083	4.36727	1.17957
