# Supplementary material for: The accumulation of modular serine protease mediated by a novel circRNA sponging miRNA increases Aedes aegypti immunity to fungus
Source: BMC Biol. 2024 Jan 17;22:7. doi: 10.1186/s12915-024-01811-6 (PMC10795361; doi:10.1186/s12915-024-01811-6)
Supplement: Supplementary file 5 — Additional file 5: Table S4. Analysis of differentially expressed miRNAs response to B. bassiana infection in Ae. aegypti. [file 12915_2024_1811_MOESM5_ESM.xlsx]

## Sheet: Table S4
Table S4. Analysis of differentially expressed miRNAs response to B. bassiana infection in Ae. aegypti.
miRNA	PBS1	PBS2	PBS3	Bb1	Bb2	Bb3
aae-bantam-3p	27879.4	27942	28006.6	33664.3	33528.8	31258.8
aae-miR-100	130447	128820	130460	121808	121699	118627
aae-miR-1000	126.626	128.706	132.407	168.614	175.69	258.984
aae-miR-1174	3374.23	3244.37	3089.6	3657.4	3498.6	4450.06
aae-miR-125-5p	1887.33	1893.08	1999.97	1448.61	1599.59	1393.47
aae-miR-12-5p	379.331	372.245	382.477	467.24	485.003	514.068
aae-miR-133	303.136	302.369	301.086	260.499	255.581	263.145
aae-miR-13-3p	1933.11	1813.7	1850.16	2589.6	3001.93	3552.45
aae-miR-137	706.585	682.321	696.833	842.359	896.831	866.401
aae-miR-184	62623	62942.3	60513.6	52767.1	53314.6	57779
aae-miR-1889-5p	1012.46	929.2	897.951	1171.3	1315.38	1759.58
aae-miR-1890	207.755	177.773	198.463	217.872	253.813	251.964
aae-miR-190	1576.8	1551.41	1593.31	2038.52	2259.58	1998.81
aae-miR-263a-3p	42.2087	43.4158	43.0544	29.839	30.4011	25.7424
aae-miR-263a-5p	4989.68	4996.41	4969.25	4324.75	4646.06	4765.47
aae-miR-263b-5p	2957.08	2966.14	2962.5	2305.18	2505.97	2324.88
aae-miR-275-3p	2793.73	2834.1	2787.33	2250	2405.57	2577.36
aae-miR-276-3p	167013	171896	171585	153569	139029	123438
aae-miR-281-5p	12926	12815.9	12658.9	10340.9	9895.9	10279.8
aae-miR-283	11716.5	11050.5	12054.7	13035.6	15575.6	15157.9
aae-miR-2940-3p	10458.2	10398.7	10853.8	13162.8	14322.8	13631.8
aae-miR-2940-5p	6111.5	5932.55	6117.86	7554.94	8341.2	7685.8
aae-miR-2945-3p	6206.06	6231.83	5932.37	5777.15	5126.47	5070.47
aae-miR-2a-3p	2078.92	2061.09	2025.03	1556.36	1561.41	1801.97
aae-miR-308-5p	407.287	401.018	405.184	318.045	343.956	318.53
aae-miR-31	881.724	905.052	874.359	724.897	786.539	661.762
aae-miR-315-5p	820.604	790.218	833.074	1002.45	1222.05	1196.63
aae-miR-34-3p	123.885	114.577	125.92	91.8851	95.4452	105.31
aae-miR-71-3p	313.277	307.764	310.228	328.939	351.38	371.835
aae-miR-71-5p	383.99	417.202	396.042	443.085	441.169	492.486
aae-miR-8-5p	3511.55	3549.05	3531.64	2687.4	2620.15	2590.62
aae-miR-87	863.909	817.706	818.329	933.296	966.824	930.627
aae-miR-92a-3p	142.523	154.139	132.702	122.908	102.515	115.711
aae-miR-92b-3p	187.199	166.984	189.911	150.616	151.298	169.536
aae-miR-988-5p	146.634	148.744	135.946	133.802	118.069	121.691
aae-miR-989	37110	37989.8	35837.5	34260.1	33021.9	34509.9
aae-miR-998	563.514	578.791	560.887	474.582	473.691	474.024
aae-miR-999	26221.8	26933.4	25767.2	32644.1	29582.7	30518.5
aae-miR-9a	7195.77	7238.36	7590.56	9533.79	9966.24	9676.03
aae-miR-9c-5p	7760.11	7659.41	7728.86	9720.87	9832.62	10438.7
aae-miR-iab-4-5p	103.603	107.897	116.778	144.458	144.228	157.835
novel_20	1653.27	1677.54	1723.95	1228.37	1402.34	1134.49
novel_201	27.9564	23.3777	21.5272	14.9195	18.0285	18.7218
novel_53	30.9714	28.7726	15.9242	21.3135	24.038	22.3621
novel_94	0.274083	4.36727	1.17957	1.65772	5.30251	5.20049
