# Supplementary material for: The accumulation of modular serine protease mediated by a novel circRNA sponging miRNA increases Aedes aegypti immunity to fungus
Source: BMC Biol. 2024 Jan 17;22:7. doi: 10.1186/s12915-024-01811-6 (PMC10795361; doi:10.1186/s12915-024-01811-6)
Supplement: Supplementary file 6 — Additional file 6: Table S5. Sanger sequencing results and genome sequence of the novel-circ-930. [file 12915_2024_1811_MOESM6_ESM.xlsx]

## Sheet: Table S6
Table S5. Sanger sequencing results and genome sequence of the novel-circ-930.
Sanger sequencing result
>seq.Contig1
AACTGCCCAGCCTGACCAAACAACGACCAAAATCGCTACAACCCTGGCAAAACTGGCGGGCAACTCGCGAGGAGGAGGCGGGCTTTGGCAGCTGAAGCAGGAGGCCATGGACAACATGGTCGAGGAGAATGGATCCTCCTCGATGGACCCGCTGGGAGCATCCGGCGGCGGTTCGTCCGATCACCAACAACAGCACCAACAGCAGCACAGCAGTAGTAGTTCGGGGGCGGGGCCAGCGTCCCGGCTCAACAACTCCAGTGGGCCCAACGTCGGCGAAAATCTCACCTCGTCCGCAAATGTTGTACAAATCCTGCCGCCGTCGCACACCTCCAGTGGCAGCATCCAGACAAAAACGAGCATCGATTAGTGGACTTTCCGACACGATTCCCGCGTCCAGGG…
genome sequence
>novel_circ_0000930
ACAAAAACGAGCATCGATTAGTGGACTTTCCGACACGATTCCCGCGTCCAGGGCTGTCACGACCCGTTGGACTGAGTGTAAGTGAGTGATTTGAGAGGCTGACAACCCTCGCCATTAGCGGTTGCTTCACCGGAAGCGTCCGCTTTCCCTTAAGCCGTTGGTGATTCGGTAGACTCTTTTTCGTGAGGGCTCCCGCCAAACCCCCCGAAAAAAAACCCCGCACGCTTGCCCGCCCACCGCCGCCACCTCCTCTGGGCACGCTGACCAAACAACGACCAAAATCGCTACAACCCTGGCAAAACTGGCGGGCAACTCGCGAGGAGGAGGCGGGCTTTGGCAGCTGAAGCAGGAGGCCATGGACAACATGGTCGAGGAGAATGGATCCTCCTCGATGGACCC…
