# Supplementary material for: The accumulation of modular serine protease mediated by a novel circRNA sponging miRNA increases Aedes aegypti immunity to fungus
Source: BMC Biol. 2024 Jan 17;22:7. doi: 10.1186/s12915-024-01811-6 (PMC10795361; doi:10.1186/s12915-024-01811-6)
Supplement: Supplementary file 7 — Additional file 7: Table S6. Primers used for qRT-PCR, RNAi, probe synthesis, and gene cloning. [file 12915_2024_1811_MOESM7_ESM.xlsx]

## Sheet: Table S1
Table S6. Primers used for qRT-PCR, RNAi, probe synthesis, and gene cloning
Gene name	Gene ID	Primer sequence (5' to 3')	purpose
ModSP	AAEL002767	GCATGACTGGTGGACAGCGAGACCGACGAAAAGTGTG	gene cloning
		CTAGTTATTGCTCAGCGGCACAGGGAATCGACTTTCGG	gene cloning
ModSP	AAEL002767	ATACGAAGCGCAGTTGGGAA	qRT-PCR
		GTCGGTCTCGAAAGAATGAACT	qRT-PCR
novel_53		GTGTGGTGGAATTCTGCATATGGTAAGCATGGTACGGAA	gene cloning
		GCCACTGTGCTGGATATCGGACCTTGCTCGATTTCTG	gene cloning
ModSP	AAEL002767	GGCGATCGCTCGAGCGGAGCTCATTGCGCAGCCAC	gene cloning
		GCTCTAGGTTTAAACCTGGCAAACACTAGTTCCTG	gene cloning
ModSP	AAEL002767	TTGGGTCGAGTTGCTATAGATAGATTGACTGTTTCCGG	gene cloning
		AGCAACTCGACCCAAACTGTTCGGTTTGATCCGCTTT	gene cloning
ModSP	AAEL002767	TCCCTCCAACGACCAAAGTAA	RNAi
		TAATACGACTCACTATAGGGTCCCTCCAACGACCAAAGTAA	RNAi
		TTTCAGTCCGCAAGTCCCTCT	RNAi
		TAATACGACTCACTATAGGGTTTCAGTCCGCAAGTCCCTCT	RNAi
Rps7	AAEL009496	TCAGTGTACAAGAAGCTGACCGGA	qRT-PCR
		TTCCGCGCGCGCTCACTTATTAGATT	qRT-PCR
novel_53		GGACGCAGCCGGTCTCTAGAGTA	qRT-PCR
U6		CACGCAAAATCGTGAAGCG	qRT-PCR
EGFP		TAATACGACTCACTATAGGGCACAAGTTCAGCGTGTCCG	RNAi
EGFP		TAATACGACTCACTATAGGGGTTCACCTTGATGCCGTTC	RNAi
EGFP		CACAAGTTCAGCGTGTCCG	RNAi
EGFP		GTTCACCTTGATGCCGTTC	RNAi
ModSP	AAEL002767	CACTCCCTCCAACGACCAAA	probe synthesis
ModSP	AAEL002767	TCACTGCCTCATATCACAGGG	probe synthesis
ModSP	AAEL002767	GAATTGATTTAGGTGACACTATAGCACTCCCTCCAACGACCAAA	probe synthesis
ModSP	AAEL002767	GAATTGTAATACGACTCACTATAGGGTCACTGCCTCATATCACAGGG	probe synthesis
DEFA-F	AY432875	TAGTGCTTGTGCTGCTCATTG	qRT-PCR
DEFA-R		TAGGTATAAGTTGCTCGAAGG	qRT-PCR
CECA-F	AAEL000627	TGGCTGTTCTTCTCCTGACC	qRT-PCR
CECA-R		CCCCAGCTACAACAGGAAGA	qRT-PCR
CECF-F	AAEL000625	TGGTCGCCCTAGTCTTGCTG	qRT-PCR
CECF-R		CACTCGCTTGCCGACTCCTT	qRT-PCR
miR-53-sgRNA1		GAAATTAATACGACTCACTATA ACCGGCTGGGATTCAAACTC GTTTTAGAGCTAGAAATAGC	KO
miR-53-sgRNA2		GAAATTAATACGACTCACTATA TCCTGAGTTTGAATCCCAGC GTTTTAGAGCTAGAAATAGC	KO
sgRNA-R		AAAAGCACCGACTCGGTGCCACTTTTTCAAGTTGATAACGGACTAGCCTTATTTTAACTTGCTATTTCTAGCTCTAAAAC	KO
circR930-convergent-F		GTGAGGGCTCCCGCCAAAC	PCR
circR930-convergent-R		ATTTTGGTCGTTGTTTGGTCA	PCR
circR930-divergent-F		CTGGGCACGCTGACCAAACA	PCR
circR930-divergent-R		GGTGAAGCAACCGCTAATG	PCR
circR1041-F		CTCGACAAGCCGGTTGAAAG	PCR
circR1041-R		ATAATTAGTAATTCCCCAGCCAG	PCR
circR1041-F		GGCGATCGCTCGAGCCTCGACAAGCCGGTTGAAAG	gene cloning
circR1041-R		GCTCTAGGTTTAAACATAATTAGTAATTCCCCAGCCAG	gene cloning
circR930-F		GGCGATCGCTCGAGCACAAAAACGAGCATCGATTAGTGG	gene cloning
circR930-R		GCTCTAGGTTTAAACCTGGATGCTGCCACTGGAG	gene cloning
circR930-F		CATTCCCTTTCTTTCCCTCAGACAAAAACGAGCATCGATTAGTGG	gene cloning
circR930-R		CGTCTGCAGTTGATACTCACCTGGATGCTGCCACTGGAG	gene cloning
circR930-F		TCCTCCTCGATGGACCCTAGTATCGCATCCGGCGGCGGTT	gene cloning
circR930-R		GGGTCCATCGAGGAGGATCCATTCTCCTCGACCAT	gene cloning
circR930-F		TACAAATCCTGCCGCCGTC	qRT-PCR
circR930-R		TACACTCAGTCCAACGGGTC	qRT-PCR
circR930		ATGCTCGTTTTTGTCTGGAT	probe
novel_53		TCCCAGCCGGTCTCTAGAGTA	probe
