# Supplementary material for: The accumulation of modular serine protease mediated by a novel circRNA sponging miRNA increases Aedes aegypti immunity to fungus
Source: BMC Biol. 2024 Jan 17;22:7. doi: 10.1186/s12915-024-01811-6 (PMC10795361; doi:10.1186/s12915-024-01811-6)
Supplement: Supplementary file 8 — Additional file 8. Additional file containing raw data generated in this study. [file 12915_2024_1811_MOESM8_ESM.xlsx]

## Sheet: 1B
	PBS			Bb
24h	0.940913	1.16185	0.914749	1.26927	1.29306	1.15693
48h	0.994965	0.98398	1.02142	2.26744	2.67897	2.29845

## Sheet: 1C
			the figure used in the paper					second repeat					third repeat

## Sheet: 1D
	dsGFP-PBS	dsGFP-Bb	dsModSP-PBS	dsModSP-Bb
6h	0	0	0	2
12h	0	3	1	6
24h	0	5	2	14
36h	0	8	2	23
48h	0	16	3	32
60h	0	23	4	38
72h	1	27	4	40
84h	1	27	4	41
96h	2	27	4	41
n=55
	dsGFP-PBS	dsGFP-Bb	dsModSP-PBS	dsModSP-Bb
6h	0	0	0	2
12h	0	2	1	6
24h	0	6	3	14
36h	0	9	3	18
48h	1	14	5	25
60h	2	20	5	31
72h	2	28	5	35
84h	2	29	5	40
96h	3	29	5	40
n=55
	dsGFP-PBS	dsGFP-Bb	dsModSP-PBS	dsModSP-Bb
6h	0	0	0	1
12h	0	2	1	3
24h	0	6	2	10
36h	1	10	3	15
48h	1	14	4	22
60h	3	20	5	28
72h	3	26	5	36
84h	4	29	5	38
96h	4	29	5	39
n=55

## Sheet: 1E
	dsEGFP+PBS			dsModSP+PBS			dsEGFP+Bb			dsModSP+Bb
CECA	1.00475	1.05121	0.946791	0.212188	0.197823	0.232737	26.673	27.346	22.291	7.86047	8.07012	7.33103
	dsEGFP+PBS			dsModSP+PBS			dsEGFP+Bb			dsModSP+Bb
CECF	0.997253	0.955623	1.04932	0.157541	0.175842	0.182766	7.66786	7.81916	7.39331	2.77245	2.70391	2.74728
	dsEGFP+PBS			dsModSP+PBS			dsEGFP+Bb			dsModSP+Bb
DEFA	1.00886	0.930736	1.06498	0.155391	0.158457	0.211887	43.0431	41.9791	39.7961	8.23876	9.19583	7.76344

## Sheet: S1B
	PBS			Bb
CLIPC1	1.00065	1.01123	0.988261	1.79671	1.7576	1.68359
CLIPB5	0.968792	1.06547	0.968792	1.83523	1.77331	1.77331
CLIPB8	0.977545	0.990915	1.03235	1.73708	1.63379	1.744
CLIPB10	0.958296	0.919377	1.13503	1.41226	1.32829	1.41789
CLIPB13	1.00366	1.02869	0.968567	2.09821	2.15155	2.12359
CLIPB29	0.975608	1.01414	1.01071	1.9406	1.91183	1.94121

## Sheet: S1C
	dsEGFP			dsModSP
72h	0.95457	0.950241	1.10245	0.354909	0.326094	0.307582

## Sheet: S1D
	PBS			Bb
6 h	0.955013	1.0398	1.07636	1.06988	1.11057	1.16799
12 h	0.986599	1.03222	0.981939	0.982338	1.05201	0.937993

## Sheet: S2C
	the figure used in the paper					second repeat					third repeat
The two pieces were put together when exposed.

## Sheet: 2B
miRNA	target_gene
aae-bantam-3p	CLIPB44
aae-bantam-3p	Nudel
aae-miR-100	GNBP1
aae-miR-1000	CLIPB77
aae-miR-1000	CLIPC13
aae-miR-1174	CLIPB37
aae-miR-125-5p	CLIPB79
aae-miR-133	CLIPB35
aae-miR-13-3p	CTLGA6
aae-miR-13-3p	GALE6B
aae-miR-184	CLIPB16
aae-miR-1889-5p	MLKL
aae-miR-1890	HPX9
aae-miR-190	PDLIM2
aae-miR-263a-3p	REL2
aae-miR-263a-3p	CTLSE2
aae-miR-263a-5p	SRPN25
aae-miR-263a-5p	SRPN24
aae-miR-263b-5p	CLIPB19
aae-miR-263b-5p	PPO6
aae-miR-275-3p	SRPN24
aae-miR-276-3p	CLIPD9
aae-miR-276-3p	CLIPB38
aae-miR-281-5p	CLIPC11
aae-miR-2a-3p	GALE6A
aae-miR-31	P38
aae-miR-92a-3p	LYSC7A
aae-miR-92b-3p	LYSC7A
aae-miR-988-5p	CTL19
aae-miR-989	CLIPC3
aae-miR-998	CLIPA15
aae-miR-998	CLIPB43
aae-miR-9a	TOLL8
aae-miR-9a	SRPN21
aae-miR-9a	CLIPC5A
aae-miR-9a	CLIPC5B
aae-miR-9a	REL2
aae-miR-9c-5p	TOLL8
aae-miR-9c-5p	SRPN21
aae-miR-9c-5p	CLIPB13B
aae-miR-9c-5p	CLIPC5A
aae-miR-9c-5p	CLIPC5B
aae-miR-9c-5p	CLIPB37
aae-miR-9c-5p	SPH145
aae-miR-9c-5p	CLIPB25
aae-miR-9c-5p	CLIPB24
novel_20	CLIPD10
novel_201	CLIPB13A
novel_201	CLIPE10
novel_201	PPO8
novel_201	PPO9
novel_53	CLIPB34
novel_53	ModSP
novel_94	CLIPB19
novel_94	CLIPB8

## Sheet: 2D
	PBS			Bb
24h	1.0893	0.956623	0.959649	1.1323	1.13546	1.10219
48h	1.0194	0.966413	1.01506	0.575067	0.598157	0.59416

[truncated: 29 more sheets: 3B, 3D, 4A, 4B, 4C, 4D, 4E, 4F, S3A, S3B, S3C, S3D, S3E, S3F, S3G, 5A, 5B, 5C, 5D, 6A …]
